# Supplementary material for: Crystal structure of catena-poly[[aqua(2,2′:6′,2′′-terpyridine-κ3 N,N′,N′′)cobalt(II)]-μ-cyanido-κ2 N:C-[dicyanidoplatinum(II)]-μ-cyanido-κ2 C:N]
Source: Acta Crystallogr Sect E Struct Rep Online. 2014 Aug 6;70(Pt 9):m322–3. doi: 10.1107/S1600536814017425 (PMC4186089; doi:10.1107/S1600536814017425)
Supplement: Supplementary file 1 [file e-70-0m322-sup1.cif]

##############################################################################
#                                                                            #
# This CIF contains the data in a paper accepted for publication in          #
# Acta Crystallographica Section E. It conforms to the requirements of       #
# Notes for Authors for Acta Crystallographica Section E, and has been       #
# peer reviewed under the auspices of the IUCr Commission on Journals.       #
#                                                                            #
# Full details of the Crystallographic Information File format               #
# are given in the paper "The Crystallographic Information File (CIF):       #
# a New Standard Archive File for Crystallography" by S. R. Hall, F. H.      #
# Allen and I. D. Brown [Acta Cryst. (1991), A47, 655-685].                  #
#                                                                            #
# The current version of the core CIF dictionary is obtainable from          #
# ftp://ftp.iucr.org/pub/cif_core.dic.                                       #
#                                                                            #
# Software is freely available for graphical display of the structure(s)     #
# in this CIF. For information consult the CIF software page                 #
# http://www.iucr.org/resources/cif/software.                                #
#                                                                            #
# This file may be used for bona fide research purposes within the           #
# scientific community so long as proper attribution is given to the journal # 
# article from which it was obtained.                                        #
#                                                                            #
##############################################################################
data_I
_database_code_depnum_ccdc_archive 'CCDC 1016798'
_audit_creation_method
;
Olex2 1.2
(compiled 2014.06.27 svn.r2953 for OlexSys, GUI svn.r4855)
;
_publ_contact_author_name     ' '
_publ_contact_author_address     ?
_publ_contact_author_email     ?
_publ_contact_author_phone     ?
_chemical_name_systematic
;\
<i>catena</i>-Poly[[aqua(2,2':6',2''-terpyridine-\
\k^3^<i>N</i>,<i>N</i>',<i>N</i>'')cobalt(II)]-\m-cyanido-\
\k^2^<i>N</i>:<i>C</i>-[dicyanidoplatinum(II)]-\m-cyanido-\
\k^2^<i>C</i>:<i>N</i>]
;
_chemical_name_common     ?
_chemical_formula_moiety     'C19 H13 Co N7 O Pt'
_chemical_formula_sum     'C19 H13 Co N7 O Pt'
_chemical_formula_iupac     '[Co Pt (C N)4 (C15 H11 N3) (H2 O)]'
_chemical_formula_weight     609.38
_chemical_melting_point     ?
_space_group_crystal_system     monoclinic
_space_group_name_H-M_alt     'C 2/c'
_space_group_name_Hall     '-C 2yc'
loop_
    _space_group_symop_id
    _space_group_symop_operation_xyz
    1 'x, y, z'
    2 '-x, y, -z+1/2'
    3 'x+1/2, y+1/2, z'
    4 '-x+1/2, y+1/2, -z+1/2'
    5 '-x, -y, -z'
    6 'x, -y, z-1/2'
    7 '-x+1/2, -y+1/2, -z'
    8 'x+1/2, -y+1/2, z-1/2'
_cell_length_a     15.7272(7)
_cell_length_b     11.5164(5)
_cell_length_c     11.4048(5)
_cell_angle_alpha     90.00
_cell_angle_beta     99.005(4)
_cell_angle_gamma     90.00
_cell_volume     2040.20(16)
_cell_formula_units_Z     4
_cell_measurement_reflns_used     1258
_cell_measurement_theta_min     4.0150
_cell_measurement_theta_max     28.1000
_cell_measurement_temperature     180.00(10)
_exptl_crystal_description     needle
_exptl_crystal_colour     'clear pink'
_exptl_crystal_size_max     0.56
_exptl_crystal_size_mid     0.098
_exptl_crystal_size_min     0.082
_exptl_crystal_density_diffrn     1.984
_exptl_crystal_density_meas     ?
_exptl_crystal_density_method     'not measured'
_exptl_crystal_F_000     1156
_exptl_absorpt_coefficient_mu     7.687
_exptl_absorpt_correction_type     multi-scan
_exptl_absorpt_process_details
;
(CrysAlis PRO; Agilent, 2014)
;
_exptl_absorpt_correction_T_min     0.26442
_exptl_absorpt_correction_T_max     1.00000
_exptl_special_details     ?
_diffrn_ambient_temperature     180.00(10)
_diffrn_radiation_type     MoK\a
_diffrn_radiation_wavelength     0.71073
_diffrn_radiation_monochromator     graphite
_diffrn_measurement_device_type     'Agilent Xcalibur Eos'
_diffrn_measurement_method     '\w scans'
_diffrn_detector_area_resol_mean     16.0514
_diffrn_reflns_number     4788
_diffrn_reflns_av_R_equivalents     0.0414
_diffrn_reflns_theta_min     3.54
_diffrn_reflns_theta_max     25.32
_diffrn_reflns_theta_full     25.32
_diffrn_measured_fraction_theta_max     0.998
_diffrn_measured_fraction_theta_full     0.998
_diffrn_reflns_limit_h_min     -18
_diffrn_reflns_limit_h_max     18
_diffrn_reflns_limit_k_min     -13
_diffrn_reflns_limit_k_max     13
_diffrn_reflns_limit_l_min     -11
_diffrn_reflns_limit_l_max     13
_diffrn_standards_number     ?
_diffrn_standards_interval_count     ?
_diffrn_standards_interval_time     ?
_diffrn_standards_decay_%     ?
_refine_special_details
;
Refinement of <i>F</i>^2^ against ALL reflections. The weighted <i>R</i>-factor
<i>wR</i> and goodness of fit <i>S</i> are based on <i>F</i>^2^, conventional
<i>R</i>-factors <i>R</i> are based on <i>F</i>, with <i>F</i> set to zero for
negative <i>F</i>^2^. The threshold expression of <i>F</i>^2^ >
2\s(<i>F</i>^2^) is used only for calculating <i>R</i>-factors(gt) <i>etc</i>.
and is not relevant to the choice of reflections for refinement.
<i>R</i>-factors based on <i>F</i>^2^ are statistically about twice as large
as those based on <i>F</i>, and <i>R</i>- factors based on ALL data will be
even larger.
;
_reflns_number_total     1861
_reflns_number_gt     1262
_reflns_threshold_expression     >2\s(I)
_refine_ls_structure_factor_coef     Fsqd
_refine_ls_matrix_type     full
_refine_ls_R_factor_all     0.0545
_refine_ls_R_factor_gt     0.0338
_refine_ls_wR_factor_gt     0.0763
_refine_ls_wR_factor_ref     0.0907
_refine_ls_goodness_of_fit_ref     1.017
_refine_ls_restrained_S_all     1.016
_refine_ls_number_reflns     1861
_refine_ls_number_parameters     138
_refine_ls_number_restraints     4
_refine_ls_hydrogen_treatment     mixed
_refine_ls_weighting_scheme     calc
_refine_ls_weighting_details
                 'calc w=1/[\s^2^(Fo^2^)+(0.0367P)^2^] where P=(Fo^2^+2Fc^2^)/3'
_atom_sites_solution_hydrogens     geom
_atom_sites_solution_primary     heavy
_atom_sites_solution_secondary     difmap
_refine_ls_shift/su_max     0.000
_refine_ls_shift/su_mean     0.000
_refine_diff_density_max     1.416
_refine_diff_density_min     -1.522
_refine_ls_extinction_method     none
_refine_ls_extinction_coef     ?
loop_
    _atom_type_symbol
    _atom_type_description
    _atom_type_scat_dispersion_real
    _atom_type_scat_dispersion_imag
    _atom_type_scat_source
    'C' 'C' 0.0033 0.0016
                         'International Tables Vol C Tables 4.2.6.8 and 6.1.1.4'
    'H' 'H' 0.0000 0.0000
                         'International Tables Vol C Tables 4.2.6.8 and 6.1.1.4'
    'N' 'N' 0.0061 0.0033
                         'International Tables Vol C Tables 4.2.6.8 and 6.1.1.4'
    'O' 'O' 0.0106 0.0060
                         'International Tables Vol C Tables 4.2.6.8 and 6.1.1.4'
    'Co' 'Co' 0.3494 0.9721
                         'International Tables Vol C Tables 4.2.6.8 and 6.1.1.4'
    'Pt' 'Pt' -1.7033 8.3905
                         'International Tables Vol C Tables 4.2.6.8 and 6.1.1.4'
_computing_data_collection
;
CrysAlis PRO (Agilent, 2014)
;
_computing_cell_refinement
;
CrysAlis PRO (Agilent, 2014)
;
_computing_data_reduction
;
CrysAlis PRO (Agilent, 2014)
;
_computing_structure_solution     'SHELXS97 (Sheldrick, 2008)'
_computing_structure_refinement     'SHELXL97 (Sheldrick, 2008)'
_computing_molecular_graphics     'OLEX2 (Dolomanov <i>et al.</i>, 2009)'
_computing_publication_material
;
OLEX2 (Dolomanov <i>et al.</i>, 2009) and publCIF (Westrip,
2010)
;
loop_
    _atom_site_type_symbol
    _atom_site_label
    _atom_site_fract_x
    _atom_site_fract_y
    _atom_site_fract_z
    _atom_site_U_iso_or_equiv
    _atom_site_adp_type
    _atom_site_calc_flag
    _atom_site_occupancy
    _atom_site_disorder_assembly
    _atom_site_disorder_group
    Pt Pt1 0.7500 0.7500 0.5000 0.02646(16) Uani d 1 . .
    Co Co1 0.5000 0.75946(13) 0.7500 0.0265(3) Uani d 1 . .
    N N1 0.6140(4) 0.7638(6) 0.6711(6) 0.0350(16) Uani d 1 . .
    C C1 0.6649(5) 0.7601(6) 0.6125(6) 0.0281(17) Uani d 1 . .
    O O1 0.5000 0.9327(7) 0.7500 0.043(2) Uani d 1 . .
    H H1 0.460(3) 0.9754(17) 0.715(7) 0.064 Uiso d 1 . .
    N N2 0.6401(4) 0.9291(7) 0.3338(6) 0.0447(18) Uani d 1 . .
    C C2 0.6790(5) 0.8641(8) 0.3938(7) 0.0365(19) Uani d 1 . .
    N N4 0.5000 0.5778(7) 0.7500 0.0274(19) Uani d 1 . .
    C C7 0.5912(4) 0.6000(7) 0.9333(7) 0.0304(17) Uani d 1 . .
    C C9 0.5471(5) 0.4041(7) 0.8438(7) 0.039(2) Uani d 1 . .
    H H9 0.5785 0.3641 0.9070 0.047 Uiso calc 1 . .
    C C4 0.6723(5) 0.7523(8) 1.0967(7) 0.044(2) Uani d 1 . .
    H H4 0.6983 0.8060 1.1518 0.052 Uiso calc 1 . .
    N N3 0.5766(4) 0.7150(6) 0.9158(5) 0.0310(15) Uani d 1 . .
    C C6 0.6475(4) 0.5594(7) 1.0321(6) 0.038(2) Uani d 1 . .
    H H6 0.6570 0.4802 1.0426 0.046 Uiso calc 1 . .
    C C8 0.5467(5) 0.5248(7) 0.8418(7) 0.037(2) Uani d 1 . .
    C C5 0.6885(5) 0.6369(9) 1.1133(7) 0.046(2) Uani d 1 . .
    H H5 0.7267 0.6110 1.1786 0.055 Uiso calc 1 . .
    C C3 0.6164(5) 0.7895(8) 0.9965(7) 0.040(2) Uani d 1 . .
    H H3 0.6065 0.8686 0.9854 0.047 Uiso calc 1 . .
    C C10 0.5000 0.3445(11) 0.7500 0.040(3) Uani d 1 . .
    H H10 0.5000 0.2637 0.7500 0.047 Uiso calc 1 . .
loop_
    _atom_site_aniso_label
    _atom_site_aniso_U_11
    _atom_site_aniso_U_22
    _atom_site_aniso_U_33
    _atom_site_aniso_U_12
    _atom_site_aniso_U_13
    _atom_site_aniso_U_23
    Pt1 0.0223(2) 0.0295(3) 0.0281(2) 0.00024(18) 0.00559(15) -0.0007(2)
    Co1 0.0227(7) 0.0306(9) 0.0266(7) 0.000 0.0054(5) 0.000
    N1 0.030(4) 0.042(5) 0.034(3) -0.004(3) 0.008(3) -0.008(3)
    C1 0.023(4) 0.032(5) 0.029(4) 0.000(3) 0.002(3) -0.008(4)
    O1 0.028(5) 0.032(5) 0.064(6) 0.000 -0.005(4) 0.000
    N2 0.038(4) 0.048(5) 0.047(4) 0.009(4) 0.002(3) 0.000(4)
    C2 0.032(4) 0.040(5) 0.036(4) -0.004(4) 0.000(3) 0.000(4)
    N4 0.028(5) 0.020(5) 0.035(5) 0.000 0.007(4) 0.000
    C7 0.026(4) 0.030(5) 0.035(4) 0.007(3) 0.008(3) 0.004(4)
    C9 0.034(4) 0.036(5) 0.044(5) 0.002(4) -0.003(3) 0.004(4)
    C4 0.044(5) 0.056(6) 0.030(4) -0.003(5) 0.004(3) -0.010(4)
    N3 0.031(4) 0.034(4) 0.028(3) 0.002(3) 0.006(3) 0.000(3)
    C6 0.037(5) 0.036(5) 0.038(5) 0.007(4) -0.001(3) 0.008(4)
    C8 0.029(4) 0.042(5) 0.039(5) 0.004(4) 0.005(3) 0.004(4)
    C5 0.041(5) 0.056(6) 0.037(5) 0.009(4) -0.005(4) 0.002(5)
    C3 0.045(5) 0.039(5) 0.035(5) 0.003(4) 0.008(4) 0.003(4)
    C10 0.032(6) 0.026(7) 0.060(8) 0.000 0.007(5) 0.000
_geom_special_details
;
All e.s.d.'s (except the e.s.d. in the dihedral angle between two l.s. planes)
are estimated using the full covariance matrix. The cell e.s.d.'s are taken
into account individually in the estimation of e.s.d.'s in distances, angles
and torsion angles; correlations between e.s.d.'s in cell parameters are only
used when they are defined by crystal symmetry. An approximate (isotropic)
treatment of cell e.s.d.'s is used for estimating e.s.d.'s involving l.s.
planes.
;
loop_
    _geom_bond_atom_site_label_1
    _geom_bond_atom_site_label_2
    _geom_bond_site_symmetry_2
    _geom_bond_distance
    _geom_bond_publ_flag
    Pt1 C1 . 1.997(8) ?
    Pt1 C1 7_666 1.997(8) ?
    Pt1 C2 . 2.005(8) ?
    Pt1 C2 7_666 2.005(8) ?
    Co1 N1 . 2.128(6) ?
    Co1 N1 2_656 2.128(6) ?
    Co1 O1 . 1.995(8) ?
    Co1 N4 . 2.092(9) ?
    Co1 N3 2_656 2.139(6) ?
    Co1 N3 . 2.139(6) ?
    N1 C1 . 1.122(10) ?
    O1 H1 . 0.849(7) ?
    N2 C2 . 1.128(10) ?
    N4 C8 . 1.329(8) ?
    N4 C8 2_656 1.329(8) ?
    C7 N3 . 1.353(9) ?
    C7 C6 . 1.400(10) ?
    C7 C8 . 1.450(11) ?
    C9 H9 . 0.9300 ?
    C9 C8 . 1.391(11) ?
    C9 C10 . 1.384(10) ?
    C4 H4 . 0.9300 ?
    C4 C5 . 1.360(12) ?
    C4 C3 . 1.395(11) ?
    N3 C3 . 1.340(10) ?
    C6 H6 . 0.9300 ?
    C6 C5 . 1.372(11) ?
    C5 H5 . 0.9300 ?
    C3 H3 . 0.9300 ?
    C10 C9 2_656 1.384(9) ?
    C10 H10 . 0.9300 ?
loop_
    _geom_angle_atom_site_label_1
    _geom_angle_atom_site_label_2
    _geom_angle_atom_site_label_3
    _geom_angle_site_symmetry_1
    _geom_angle_site_symmetry_3
    _geom_angle
    _geom_angle_publ_flag
    C1 Pt1 C1 . 7_666 179.999(2) ?
    C1 Pt1 C2 . 7_666 90.9(3) ?
    C1 Pt1 C2 7_666 7_666 89.1(3) ?
    C1 Pt1 C2 7_666 . 90.9(3) ?
    C1 Pt1 C2 . . 89.1(3) ?
    C2 Pt1 C2 7_666 . 179.9980(10)
                                 ?
    N1 Co1 N1 . 2_656 177.3(4) ?
    N1 Co1 N3 . 2_656 91.5(2) ?
    N1 Co1 N3 . . 89.1(2) ?
    N1 Co1 N3 2_656 . 91.5(2) ?
    N1 Co1 N3 2_656 2_656 89.1(2) ?
    O1 Co1 N1 . 2_656 88.67(18) ?
    O1 Co1 N1 . . 88.67(19) ?
    O1 Co1 N4 . . 180.000(3) ?
    O1 Co1 N3 . 2_656 103.85(18) ?
    O1 Co1 N3 . . 103.85(18) ?
    N4 Co1 N1 . . 91.33(18) ?
    N4 Co1 N1 . 2_656 91.33(19) ?
    N4 Co1 N3 . 2_656 76.15(18) ?
    N4 Co1 N3 . . 76.15(18) ?
    N3 Co1 N3 . 2_656 152.3(4) ?
    C1 N1 Co1 . . 168.1(6) ?
    N1 C1 Pt1 . . 176.4(6) ?
    Co1 O1 H1 . . 125.4(14) ?
    N2 C2 Pt1 . . 179.0(8) ?
    C8 N4 Co1 . . 117.4(5) ?
    C8 N4 Co1 2_656 . 117.4(5) ?
    C8 N4 C8 2_656 . 125.3(10) ?
    N3 C7 C6 . . 121.1(7) ?
    N3 C7 C8 . . 115.3(7) ?
    C6 C7 C8 . . 123.6(8) ?
    C8 C9 H9 . . 120.6 ?
    C10 C9 H9 . . 120.6 ?
    C10 C9 C8 . . 118.8(8) ?
    C5 C4 H4 . . 120.2 ?
    C5 C4 C3 . . 119.6(8) ?
    C3 C4 H4 . . 120.2 ?
    C7 N3 Co1 . . 115.1(5) ?
    C3 N3 Co1 . . 126.3(6) ?
    C3 N3 C7 . . 118.3(7) ?
    C7 C6 H6 . . 120.1 ?
    C5 C6 C7 . . 119.8(8) ?
    C5 C6 H6 . . 120.1 ?
    N4 C8 C7 . . 115.9(8) ?
    N4 C8 C9 . . 118.3(8) ?
    C9 C8 C7 . . 125.8(7) ?
    C4 C5 C6 . . 118.9(8) ?
    C4 C5 H5 . . 120.6 ?
    C6 C5 H5 . . 120.6 ?
    C4 C3 H3 . . 118.9 ?
    N3 C3 C4 . . 122.2(8) ?
    N3 C3 H3 . . 118.9 ?
    C9 C10 C9 2_656 . 120.5(12) ?
    C9 C10 H10 . . 119.7 ?
    C9 C10 H10 2_656 . 119.7 ?
loop_
    _geom_torsion_atom_site_label_1
    _geom_torsion_atom_site_label_2
    _geom_torsion_atom_site_label_3
    _geom_torsion_atom_site_label_4
    _geom_torsion_site_symmetry_1
    _geom_torsion_site_symmetry_2
    _geom_torsion_site_symmetry_3
    _geom_torsion_site_symmetry_4
    _geom_torsion
    _geom_torsion_publ_flag
    Co1 N4 C8 C7 . . . . 1.2(7) ?
    Co1 N4 C8 C9 . . . . 179.6(5) ?
    Co1 N3 C3 C4 . . . . -173.3(6) ?
    N1 Co1 N4 C8 . . . . 85.8(4) ?
    N1 Co1 N4 C8 . . . 2_656 -94.2(4) ?
    N1 Co1 N4 C8 2_656 . . 2_656 85.8(4) ?
    N1 Co1 N4 C8 2_656 . . . -94.2(4) ?
    N1 Co1 N3 C7 2_656 . . . 95.3(5) ?
    N1 Co1 N3 C7 . . . . -87.3(5) ?
    N1 Co1 N3 C3 2_656 . . . -90.9(6) ?
    N1 Co1 N3 C3 . . . . 86.5(6) ?
    O1 Co1 N1 C1 . . . . -107(3) ?
    O1 Co1 N3 C7 . . . . -175.7(5) ?
    O1 Co1 N3 C3 . . . . -1.9(6) ?
    N4 Co1 N1 C1 . . . . 73(3) ?
    N4 Co1 N3 C7 . . . . 4.3(5) ?
    N4 Co1 N3 C3 . . . . 178.1(6) ?
    C7 N3 C3 C4 . . . . 0.4(11) ?
    C7 C6 C5 C4 . . . . 1.0(12) ?
    N3 Co1 N1 C1 . . . . 149(3) ?
    N3 Co1 N1 C1 2_656 . . . -3(3) ?
    N3 Co1 N4 C8 2_656 . . . 177.1(4) ?
    N3 Co1 N4 C8 2_656 . . 2_656 -2.9(4) ?
    N3 Co1 N4 C8 . . . . -2.9(4) ?
    N3 Co1 N4 C8 . . . 2_656 177.1(4) ?
    N3 Co1 N3 C7 2_656 . . . 4.3(5) ?
    N3 Co1 N3 C3 2_656 . . . 178.1(6) ?
    N3 C7 C6 C5 . . . . 0.3(11) ?
    N3 C7 C8 N4 . . . . 2.6(10) ?
    N3 C7 C8 C9 . . . . -175.7(7) ?
    C6 C7 N3 Co1 . . . . 173.3(5) ?
    C6 C7 N3 C3 . . . . -1.0(11) ?
    C6 C7 C8 N4 . . . . -175.7(6) ?
    C6 C7 C8 C9 . . . . 6.0(13) ?
    C8 N4 C8 C7 2_656 . . . -178.8(7) ?
    C8 N4 C8 C9 2_656 . . . -0.4(5) ?
    C8 C7 N3 Co1 . . . . -5.0(8) ?
    C8 C7 N3 C3 . . . . -179.4(6) ?
    C8 C7 C6 C5 . . . . 178.6(7) ?
    C8 C9 C10 C9 . . . 2_656 -0.4(5) ?
    C5 C4 C3 N3 . . . . 1.0(12) ?
    C3 C4 C5 C6 . . . . -1.6(12) ?
    C10 C9 C8 N4 . . . . 0.7(10) ?
    C10 C9 C8 C7 . . . . 179.0(6) ?
loop_
    _geom_hbond_atom_site_label_D
    _geom_hbond_atom_site_label_H
    _geom_hbond_atom_site_label_A
    _geom_hbond_site_symmetry_A
    _geom_hbond_distance_DH
    _geom_hbond_distance_HA
    _geom_hbond_distance_DA
    _geom_hbond_angle_DHA
    O1 H1 N2 5_676 0.849(7) 1.93(2) 2.764(8) 168(9)
data_New_Global_Publ_Block
_journal_data_validation_number     ?
_journal_date_recd_electronic     2014-07-20
_journal_date_accepted     2014-07-29
_journal_name_full     'Acta Crystallographica, Section E'
_journal_year     2014
_journal_volume     70
_journal_issue      9
_journal_page_first     m322
_journal_page_last     m323
_journal_paper_category     HM
_journal_paper_doi     10.1107/S1600536814017425
_journal_coeditor_code     HG5401
_publ_contact_author_name
;
Richard E. Sykora
;
_publ_contact_author_address
;
University of South Alabama
Department of Chemistry
Mobile, AL 36688
;
_publ_contact_author_email     'rsykora@southalabama.edu'
_publ_contact_author_fax
;
1 (251) 460-7359
;
_publ_contact_author_phone
;
1 (251) 460-7422
;
_publ_section_title
;\
Crystal structure of
<i>catena</i>-poly[[aqua(2,2':6',2''-terpyridine-\k^3^<i>N</i>,<i>N</i>',\
<i>N</i>'')cobalt(II)]-\m-cyanido-\k^2^<i>N</i>:<i>C</i>-\
[dicyanidoplatinum(II)]-\m-cyanido-\k^2^<i>C</i>:<i>N</i>]
;
_publ_section_title_footnote     .
loop_
    _publ_author_name
    _publ_author_address
    'White, Frankie'
;
University of South Alabama
Department of Chemistry
Mobile, AL 36688-0002
USA
;
    'Sykora, Richard E.'
;
University of South Alabama
Department of Chemistry
Mobile, AL 36688-0002
USA
;
