# Supplementary material for: Crystal structure of catena-poly[[aqua(2,2′:6′,2′′-terpyridine-κ3 N,N′,N′′)cobalt(II)]-μ-cyanido-κ2 N:C-[dicyanidoplatinum(II)]-μ-cyanido-κ2 C:N]
Source: Acta Crystallogr Sect E Struct Rep Online. 2014 Aug 6;70(Pt 9):m322–3. doi: 10.1107/S1600536814017425 (PMC4186089; doi:10.1107/S1600536814017425)
Supplement: Supplementary file 2 [file e-70-0m322-Isup2.hkl]

# 
# h,k,l, Fc-squared, Fo-squared, sigma(Fo-squared) and status flag 
# 
data_I
_shelx_title ' fdw_CoTCP in C2/c' 
_shelx_refln_list_code          4 
_shelx_F_calc_maximum      509.48 
_exptl_crystal_F_000      1156.00 
_reflns_d_resolution_high  0.8308 
 
loop_ 
 _symmetry_equiv_pos_as_xyz 
 'x, y, z' 
 '-x, y, -z+1/2' 
 'x+1/2, y+1/2, z' 
 '-x+1/2, y+1/2, -z+1/2' 
 '-x, -y, -z' 
 'x, -y, z-1/2' 
 '-x+1/2, -y+1/2, -z' 
 'x+1/2, -y+1/2, z-1/2' 
 
_cell_length_a    15.7272 
_cell_length_b    11.5164 
_cell_length_c    11.4048 
_cell_angle_alpha  90.000 
_cell_angle_beta   99.005 
_cell_angle_gamma  90.000 
 
_shelx_F_squared_multiplier     1.000 
 
loop_ 
 _refln_index_h 
 _refln_index_k 
 _refln_index_l 
 _refln_F_squared_calc 
 _refln_F_squared_meas 
 _refln_F_squared_sigma 
 _refln_observed_status 
   4   0   0    56596.05    57285.60   1032.90 o 
   6   0   0     6030.07     5442.28    379.74 o 
   8   0   0    77810.01    80370.41   1618.57 o 
  10   0   0    14323.75    13594.11   1208.95 o 
  12   0   0    55198.62    54909.52   2572.60 o 
  14   0   0    10335.37     9881.42   1152.17 o 
  16   0   0    24569.38    26216.56   1950.60 o 
  18   0   0     2706.59     2064.44    604.78 o 
   3   1   0     2479.16     3006.63    204.81 o 
   5   1   0       30.06       77.68     28.75 o 
   7   1   0     2881.74     3195.50    183.40 o 
   9   1   0      900.39     1111.79    111.24 o 
  11   1   0       71.31       68.94     45.64 o 
  13   1   0       10.85       -0.70    155.30 o 
  15   1   0       59.41       32.49    196.47 o 
  17   1   0       76.18      184.06    218.37 o 
   0   2   0   207466.27   141136.86   4725.03 o 
   2   2   0    67090.41    66662.46   2153.52 o 
   4   2   0    66916.02    67820.25    827.58 o 
   6   2   0    33255.00    33637.41    495.40 o 
   8   2   0    65264.42    64230.03    882.33 o 
  10   2   0     8143.48     8031.71    378.34 o 
  12   2   0    48125.19    48330.88   1329.25 o 
  14   2   0    14008.39    13423.79   1364.28 o 
  16   2   0    20546.48    20299.32   1761.27 o 
  18   2   0     2988.51     2542.23    459.51 o 
   1   3   0      233.09      289.31     80.38 o 
   3   3   0     1332.85     1668.38    272.97 o 
   5   3   0        0.52      -15.99     63.04 o 
   7   3   0     1099.08     1250.39    126.32 o 
   9   3   0       10.77       -8.77     46.56 o 
  11   3   0      170.84      241.00    117.90 o 
  13   3   0      214.88      223.23    206.50 o 
  15   3   0       81.36      461.25    280.93 o 
  17   3   0      150.30      328.12    267.80 o 
   0   4   0   126687.23   132439.03   3992.50 o 
   2   4   0    27185.27    28421.11   1324.91 o 
   4   4   0    60639.70    64966.12   1947.60 o 
   6   4   0    24312.12    25814.50    805.85 o 
   8   4   0    64877.75    64272.12   1088.35 o 
  10   4   0    20131.27    21446.08    611.61 o 
  12   4   0    31104.62    30529.96   1262.05 o 
  14   4   0     8903.78     9473.91   1195.89 o 
  16   4   0    14399.05    15873.45   1598.38 o 
   1   5   0     2246.85     2718.02    212.92 o 
   3   5   0        8.04      109.75    124.67 o 
   5   5   0       32.48       78.58     70.97 o 
   7   5   0      345.70      561.39    153.03 o 
   9   5   0     1080.66     1373.10    186.65 o 
  11   5   0      371.50      403.11    147.56 o 
  13   5   0       23.11      237.73    165.81 o 
  15   5   0       33.54       -3.53    158.15 o 
  17   5   0       76.51      187.23    238.91 o 
   0   6   0   145748.30   174881.42   6701.05 o 
   2   6   0    15436.19    15468.76   1108.89 o 
   4   6   0    40661.82    44170.83   1603.02 o 
   6   6   0    11544.72    12203.70    610.74 o 
   8   6   0    53015.27    57625.27   1428.92 o 
  10   6   0    11787.33    12827.27    926.85 o 
  12   6   0    30422.40    28239.19   1152.59 o 
  14   6   0     5420.42     6098.09    973.35 o 
  16   6   0    11074.97    12824.75   1049.89 o 
   1   7   0     1247.55     1899.05    384.53 o 
   3   7   0       24.77       55.34     89.50 o 
   5   7   0      676.83      802.64    235.60 o 
   7   7   0     2531.46     2791.96    339.97 o 
   9   7   0     1694.72     1501.96    238.11 o 
  11   7   0       42.39       37.63    145.64 o 
  13   7   0       35.27      -87.97    100.80 o 
  15   7   0      138.55      436.10    262.03 o 
   0   8   0    49605.87    63402.23   2929.81 o 
   2   8   0    20939.40    22910.65   1222.94 o 
   4   8   0    33577.53    35731.34   2062.61 o 
   6   8   0    11708.58    12617.67    659.38 o 
   8   8   0    16621.58    17406.61    851.99 o 
  10   8   0     6919.69     7798.23    672.06 o 
  12   8   0    17198.62    19376.52   1230.46 o 
  14   8   0    10416.62    11707.35   1395.01 o 
   1   9   0      173.47      250.77    171.62 o 
   3   9   0        5.07     -209.10    221.54 o 
   5   9   0      586.43      552.39    242.36 o 
   7   9   0     1907.74     1723.63    358.62 o 
   9   9   0      535.26      573.21    140.75 o 
  11   9   0      122.81      189.74    167.49 o 
  13   9   0       27.86      -21.96    367.40 o 
   0  10   0    28950.32    35376.58   2863.80 o 
   2  10   0    13773.18    15586.71   1009.35 o 
   4  10   0    20933.67    23022.65   1723.27 o 
   6  10   0     2135.06     2468.95    334.53 o 
   8  10   0    17158.15    18050.09    890.28 o 
  10  10   0     5606.87     6083.99    605.61 o 
  12  10   0    12027.96    14382.49   1092.76 o 
   1  11   0     1151.23     1756.32    339.21 o 
   3  11   0      228.65      341.05    159.92 o 
   5  11   0      228.08      298.83    179.27 o 
   7  11   0      351.02      422.76    171.69 o 
   9  11   0      194.90      -89.89    100.17 o 
  11  11   0      383.97      484.22    297.78 o 
   0  12   0    14557.81    17438.72   1480.76 o 
   2  12   0     4638.14     5756.77    602.78 o 
   4  12   0    13423.49    15178.77   1459.11 o 
   6  12   0     2919.04     3186.48    494.10 o 
   8  12   0    10596.90    12072.70    913.53 o 
   1  13   0      353.80      610.80    199.07 o 
   3  13   0        2.40      -27.05    126.49 o 
   5  13   0       24.55      261.20    146.53 o 
 -17   1   1     4135.54     4214.57    555.58 o 
 -15   1   1    26203.21    26963.52   1348.71 o 
 -13   1   1     9072.43     9826.39   1114.38 o 
 -11   1   1    54532.20    49592.60   1224.57 o 
  -9   1   1    19610.72    19648.29    506.35 o 
  -7   1   1    79102.82    76016.07   1596.60 o 
  -5   1   1    53625.91    54648.85    626.41 o 
  -3   1   1   212281.77   211071.75    943.25 o 
   3   1   1    42743.95    44828.87    474.04 o 
   5   1   1    62057.45    62516.99    630.35 o 
   7   1   1    16613.91    15155.26    513.86 o 
   9   1   1    97139.97    98284.65   1518.31 o 
  11   1   1    12122.01    11474.79    360.06 o 
  13   1   1    35107.22    35350.62   2174.17 o 
  15   1   1     9412.26     9920.10    850.26 o 
  17   1   1    13187.10    12750.25    999.18 o 
 -18   2   1      108.42      403.49    205.49 o 
 -16   2   1        0.12        8.25    462.07 o 
 -14   2   1      106.60       29.30    192.81 o 
 -12   2   1       26.42      -32.92     69.72 o 
 -10   2   1     1889.47     1703.15    182.90 o 
  -8   2   1       46.19       38.42     43.72 o 
  -6   2   1      380.37      344.52     55.90 o 
  -4   2   1    12670.11    13910.86    309.48 o 
  -2   2   1     3517.59     3742.76    167.04 o 
   0   2   1      371.47      456.12     70.52 o 
   2   2   1    17263.11    19008.47    387.24 o 
   4   2   1      261.91      366.83     61.25 o 
   6   2   1      308.16      284.53     64.01 o 
   8   2   1       81.04       75.39     31.35 o 
  10   2   1      213.22      236.20     61.82 o 
  12   2   1       22.08      116.30    152.55 o 
  14   2   1      133.45      121.84    136.45 o 
  16   2   1      307.70      215.56    288.54 o 
  18   2   1      134.55       99.27    127.13 o 
 -17   3   1     4150.17     4098.73    791.66 o 
 -15   3   1    18189.65    18312.00   1630.21 o 
 -13   3   1    15593.99    14656.89   1393.91 o 
 -11   3   1    32399.17    33012.02   1134.51 o 
  -9   3   1    25089.82    24149.22    569.56 o 
  -7   3   1    83562.79    81545.73   1086.01 o 
  -5   3   1    39124.95    39908.52    783.10 o 
  -3   3   1    61131.45    62901.89    846.03 o 
  -1   3   1    20867.69    20648.10    459.65 o 
   1   3   1   153300.77   159508.08   1358.70 o 
   3   3   1    76991.45    81502.44   1053.95 o 
   5   3   1    55790.66    54729.07   1348.28 o 
   7   3   1    25527.61    27564.37   1152.31 o 
   9   3   1    46545.89    44425.96   1621.87 o 
  11   3   1    18587.58    18800.59    826.16 o 
  13   3   1    26912.00    28841.53   2018.62 o 
  15   3   1     6056.02     6336.59    991.37 o 
  17   3   1    11224.94    11442.71   1368.91 o 
 -18   4   1        3.40     -199.95    216.68 o 
 -16   4   1       98.12      -52.61    153.10 o 
 -14   4   1      124.78     -282.30    282.30 o 
 -12   4   1        5.17        6.85     57.19 o 
 -10   4   1     1250.31     1426.70    209.20 o 
  -8   4   1     2314.95     2491.29    182.33 o 
  -6   4   1      163.85      122.67     68.41 o 
  -4   4   1      497.59      386.02    155.71 o 
  -2   4   1     3219.64     3670.75    278.45 o 
   0   4   1     2426.12     2933.98    213.03 o 
   2   4   1      618.20      725.98    133.13 o 
   4   4   1       15.69      116.87    134.84 o 
   6   4   1     5132.43     5842.63    384.77 o 
   8   4   1      577.98      528.16    121.46 o 
  10   4   1      112.26       48.69     34.35 o 
  12   4   1      151.68       99.84    147.65 o 
  14   4   1       57.06      335.10    241.33 o 
  16   4   1        9.00       38.84    143.88 o 
 -17   5   1     2181.14     2371.45    446.45 o 
 -15   5   1    19255.29    18778.23   1236.23 o 
 -13   5   1     8821.00     8427.48    598.94 o 
 -11   5   1    40495.17    38755.20   1269.13 o 
  -9   5   1    11042.69    10738.31    420.49 o 
  -7   5   1    67178.50    67147.64   2779.01 o 
  -5   5   1    11417.89    10606.23    639.45 o 
  -3   5   1   105203.41   100278.62   7399.74 o 
  -1   5   1     5881.60     4816.15    347.85 o 
   1   5   1   124485.13   116278.20   1858.84 o 
   3   5   1    19563.36    20179.92   1107.29 o 
   5   5   1    80685.37    80063.49   2913.67 o 
   7   5   1    18555.81    18421.11    820.44 o 
   9   5   1    50944.42    51807.77   1264.00 o 
  11   5   1     3888.99     3902.11    446.80 o 
  13   5   1    22104.25    22809.30   1895.93 o 
  15   5   1     5516.05     6747.73   1071.97 o 
  17   5   1    14564.81    14947.34   1632.41 o 
 -16   6   1        8.89      -99.81    227.27 o 
 -14   6   1        0.91     -114.55    281.54 o 
 -12   6   1     2295.57     2354.33    394.13 o 
 -10   6   1      981.56      794.88    165.91 o 
  -8   6   1      404.11      411.90     97.73 o 
  -6   6   1      741.45      930.08    184.72 o 
  -4   6   1      509.37      274.36    184.00 o 
  -2   6   1       14.25       68.97     86.55 o 
   0   6   1       15.55      -66.64     78.31 o 
   2   6   1      293.18      245.35    100.69 o 
   4   6   1     1734.52     2018.17    287.26 o 
   6   6   1      910.74     1247.46    229.67 o 
   8   6   1     2292.87     2653.78    316.85 o 
  10   6   1      767.78      878.52    163.54 o 
  12   6   1       47.46       46.83    195.25 o 
  14   6   1       45.04      160.50    183.29 o 
  16   6   1      221.26      188.67    290.53 o 
 -15   7   1    14866.99    14399.13   1575.59 o 
 -13   7   1     3520.80     3462.85    483.17 o 
 -11   7   1    28887.94    28973.10   1469.30 o 
  -9   7   1     9909.45     9780.79    573.07 o 
  -7   7   1    40192.02    41023.69   1176.24 o 
  -5   7   1    18569.73    18264.28    897.71 o 
  -3   7   1    41149.63    38946.55   1308.08 o 
  -1   7   1    19920.77    19903.49    807.43 o 
   1   7   1    56811.26    52404.86   2037.65 o 
   3   7   1    18018.60    18636.06    905.66 o 
   5   7   1    37081.36    40569.68   1377.59 o 
   7   7   1     7175.32     7723.38    595.48 o 
   9   7   1    45485.39    46840.11   1265.78 o 
  11   7   1     5859.65     6227.92    622.86 o 
  13   7   1    15743.11    15791.86   1560.88 o 
  15   7   1     5451.89     5616.46    966.54 o 
 -14   8   1      633.83      797.83    374.38 o 
 -12   8   1        6.04     -106.11    278.51 o 
 -10   8   1      135.37     -139.37    144.44 o 
  -8   8   1      486.34      578.71    143.89 o 
  -6   8   1      856.17      642.77    133.35 o 
  -4   8   1       26.66       79.73    160.85 o 
  -2   8   1      179.88       74.11    155.27 o 
   0   8   1      600.13       33.22    531.41 o 
   2   8   1      763.09      970.21    286.41 o 
   4   8   1      951.58      951.10    200.32 o 
   6   8   1       32.25       58.61     76.90 o 
   8   8   1      129.46       52.99     82.13 o 
  10   8   1      322.01      158.67    167.12 o 
  12   8   1       50.83     -164.95    164.95 o 
  14   8   1      108.30       17.01    107.73 o 
 -13   9   1     8133.91     7627.88    769.79 o 
 -11   9   1     9052.15     9267.32    877.82 o 
  -9   9   1     8143.82     8373.90    668.85 o 
  -7   9   1    26889.62    27977.59   1008.19 o 
  -5   9   1    13158.86    13563.62    724.69 o 
  -3   9   1    24290.65    28211.63   1343.44 o 
  -1   9   1    13507.91    15366.04   1157.45 o 
   1   9   1    35474.72    39802.84   1822.34 o 
   3   9   1    10624.63     9493.03    743.28 o 
   5   9   1    16526.26    17222.97    854.92 o 
   7   9   1    11457.47    12363.17    719.65 o 
   9   9   1    13307.18    14544.12    905.47 o 
  11   9   1    11649.76    12004.98    839.80 o 
  13   9   1    10161.82    11353.81   1227.37 o 
 -12  10   1       21.58     -117.94    148.65 o 
 -10  10   1     1007.11     1294.46    521.58 o 
  -8  10   1      886.23     1037.48    201.23 o 
  -6  10   1       57.51      133.61    152.78 o 
  -4  10   1        2.02      -78.72    123.97 o 
  -2  10   1        5.08       20.99    141.08 o 
   0  10   1      479.72      365.39    163.38 o 
   2  10   1      259.66      205.36    160.38 o 
   4  10   1       79.60      -74.66    140.44 o 
   6  10   1     1422.63     1617.20    257.95 o 
   8  10   1      705.61      705.11    167.56 o 
  10  10   1       24.18      -15.92    247.90 o 
  12  10   1      266.07      467.48    175.10 o 
 -11  11   1     9517.40    10103.96    929.62 o 
  -9  11   1     3290.01     3645.46    452.58 o 
  -7  11   1    17413.68    18849.23    914.34 o 
  -5  11   1     5974.14     6954.58    745.95 o 
  -3  11   1    13752.04    15279.87   1128.42 o 
  -1  11   1     9397.72    10853.27    964.62 o 
   1  11   1    18966.72    20626.02   1342.85 o 
   3  11   1     3612.55     4128.80    587.09 o 
   5  11   1    17539.84    18085.71   1192.42 o 
   7  11   1     5898.81     8516.69    775.09 o 
   9  11   1    11289.24    15568.74   1350.72 o 
  11  11   1     2577.23     3139.41    566.67 o 
  -8  12   1       51.31       13.87    336.88 o 
  -6  12   1      337.60       15.92    223.89 o 
  -4  12   1      846.40      826.77    331.12 o 
  -2  12   1       84.91     -147.06    147.06 o 
   0  12   1      707.95      892.65    241.40 o 
   2  12   1     1157.12     1597.30    376.42 o 
   4  12   1       12.20     -180.35    180.35 o 
   6  12   1      242.63      624.63    235.97 o 
   8  12   1      883.03     1286.33    296.47 o 
  -5  13   1     3435.50     4135.50    561.78 o 
  -3  13   1     5546.11     6082.85    698.64 o 
  -1  13   1     4854.54     5648.18    769.58 o 
   1  13   1    10354.71    12665.01   1032.26 o 
   3  13   1     4836.22     6844.25    746.69 o 
   5  13   1     7025.08     8373.33    805.77 o 
 -18   0   2    16474.28    15197.94   1488.50 o 
 -16   0   2     2931.02     3349.07    661.39 o 
 -14   0   2    32869.74    33540.79   2013.52 o 
 -12   0   2    21932.58    21842.50   1540.27 o 
 -10   0   2    65474.99    52512.47   2767.80 o 
  -8   0   2    11568.39    12577.45    534.95 o 
  -6   0   2   173448.41   185673.84   3120.47 o 
  -4   0   2    16989.11    20213.00    470.56 o 
  -2   0   2   259566.58   276134.97   1522.49 o 
   0   0   2    39547.09    42204.30    848.04 o 
   2   0   2   196795.72   204978.86   2958.58 o 
   4   0   2    39431.79    40494.37    931.15 o 
   6   0   2    97165.39   101437.80   1171.16 o 
   8   0   2     8343.54     7807.48    319.35 o 
  10   0   2    57228.95    55058.15    971.52 o 
  12   0   2     7800.24     8243.38    623.70 o 
  14   0   2    31688.05    31563.01   2135.89 o 
  16   0   2     4680.80     4219.14    800.68 o 
  18   0   2    16162.43    16079.35   1636.48 o 
 -17   1   2       13.61       28.21    199.83 o 
 -15   1   2       98.48       76.37     90.92 o 
 -13   1   2      473.26      127.61    288.25 o 
 -11   1   2       10.49       93.73     43.90 o 
  -9   1   2      121.05      120.49     34.36 o 
  -7   1   2     1013.76     1064.51     80.99 o 
  -5   1   2    16601.36    18518.08    342.60 o 
  -3   1   2    16944.89    19091.48    321.17 o 
  -1   1   2     5944.99     6722.61    180.49 o 
   1   1   2      475.82      509.68     52.54 o 
   3   1   2      296.01      279.99     47.03 o 
   5   1   2     6722.24     7253.55    240.07 o 
   7   1   2      405.18      461.15     58.53 o 
   9   1   2        7.08       52.65     33.65 o 
  11   1   2       16.99      -64.24     64.24 o 
  13   1   2      287.21      124.51    174.35 o 
  15   1   2        0.02      -63.08    240.09 o 
  17   1   2      782.14      412.77    404.98 o 
 -18   2   2    14238.16    16230.24   1103.93 o 
 -16   2   2     4146.79     4362.36    553.45 o 
 -14   2   2    30499.03    31352.24   2002.22 o 
 -12   2   2    15756.78    16573.26    726.71 o 
 -10   2   2    51427.66    46952.56   1124.00 o 
  -8   2   2    32127.44    32595.56    529.69 o 
  -6   2   2    93629.92    94152.95    983.83 o 
  -4   2   2    24584.13    24637.96    448.07 o 
  -2   2   2    46180.91    46619.45    708.74 o 
   0   2   2    62543.33    61953.95    832.83 o 
   2   2   2   170550.58   171783.48   1533.99 o 
   4   2   2    47108.80    49753.71   1055.03 o 
   6   2   2    79559.50    80441.25   1068.49 o 
   8   2   2     8280.47     8331.42    472.83 o 
  10   2   2    49455.68    46987.68    858.63 o 
  12   2   2     9920.42     8599.02    647.37 o 
  14   2   2    21868.27    21243.99   1773.22 o 
  16   2   2    11329.43    10290.69   1283.29 o 
 -17   3   2        0.76      -79.18    205.71 o 
 -15   3   2      376.37      438.25    264.13 o 
 -13   3   2       33.37      -42.64    223.62 o 
 -11   3   2      335.85      264.15     72.74 o 
  -9   3   2       78.97       92.50     68.57 o 
  -7   3   2      129.46       75.98     46.46 o 
  -5   3   2        6.14       70.99    111.85 o 
  -3   3   2      149.99      112.90     49.20 o 
  -1   3   2        4.25      -30.45     50.28 o 
   1   3   2      580.49      412.50     85.51 o 
   3   3   2     4767.50     5250.65    293.48 o 
   5   3   2        8.56       20.70     55.09 o 
   7   3   2     4328.55     4946.12    257.07 o 
   9   3   2       10.82       30.17     51.64 o 
  11   3   2        4.05       77.31    139.64 o 
  13   3   2        0.50      -36.73    267.26 o 
  15   3   2      368.60      -57.77    173.25 o 
  17   3   2        2.74      -54.27    180.98 o 
 -18   4   2    10839.74    11966.71   1023.91 o 
 -16   4   2     4100.37     4308.90    595.87 o 
 -14   4   2    17203.77    15837.90   1093.03 o 
 -12   4   2    15799.62    16021.21    753.20 o 
 -10   4   2    52682.80    53152.89   1098.23 o 
  -8   4   2    25208.45    23923.03    693.07 o 
  -6   4   2    80099.84    78936.56   1670.03 o 
  -4   4   2    18130.61    18554.17    892.90 o 
  -2   4   2    53999.60    53173.83   1289.05 o 
   0   4   2    31503.89    30836.02    752.91 o 
   2   4   2   138866.98   140941.86   2553.76 o 
   4   4   2    39129.71    39759.96   1079.08 o 
   6   4   2    43122.16    42036.10   1118.05 o 
   8   4   2    12903.58    13117.42    675.37 o 
  10   4   2    37429.55    37975.00   1031.13 o 
  12   4   2     8438.43     7476.51    589.40 o 
  14   4   2    20285.08    22359.28   1872.06 o 
  16   4   2     8722.97     9849.43   1292.35 o 
 -17   5   2       16.97     -219.82    219.82 o 
 -15   5   2      193.95      230.51    154.31 o 
 -13   5   2      264.52       45.68     88.27 o 
 -11   5   2      421.42      267.99    139.10 o 
  -9   5   2       32.83      -21.00     95.52 o 
  -7   5   2       94.94       98.80     94.06 o 
  -5   5   2     3616.18     4041.96    439.61 o 
  -3   5   2     1246.44     1414.00    235.00 o 
  -1   5   2     1353.26     1135.26    195.37 o 
   1   5   2     2270.35     2857.65    254.82 o 
   3   5   2     2266.64     2874.75    294.49 o 
   5   5   2       83.95      261.48    103.40 o 
   7   5   2       96.24       95.03    146.84 o 
   9   5   2        4.19        1.52    114.07 o 
  11   5   2       18.80       23.01    103.09 o 
  13   5   2      115.88      353.45    292.30 o 
  15   5   2       73.04      566.08    335.53 o 
 -16   6   2     1591.66     1645.70    580.66 o 
 -14   6   2    17746.98    18723.20   1771.69 o 
 -12   6   2    11947.23    10439.43    813.88 o 
 -10   6   2    40043.70    39996.51   1274.26 o 
  -8   6   2    12522.63    10655.12    713.02 o 
  -6   6   2    60002.06    52207.79   2014.20 o 
  -4   6   2     7980.61     7126.45    598.23 o 
  -2   6   2    66340.00    62097.10   3770.44 o 
   0   6   2    16834.84    14527.45   1151.44 o 
   2   6   2    77770.48    74685.77   1789.41 o 
   4   6   2    21571.65    21547.64    954.75 o 
   6   6   2    50030.43    44721.49   3601.20 o 
   8   6   2     5546.24     5357.71    549.31 o 
  10   6   2    28641.39    29544.70   2059.41 o 
  12   6   2     7049.12     6745.37    606.92 o 
  14   6   2    17552.24    21060.46   1900.33 o 
  16   6   2     4611.23     6020.02   1041.85 o 
 -15   7   2      528.36     1005.98    458.77 o 
 -13   7   2      134.21      182.95    265.22 o 
 -11   7   2      312.43       78.91    146.33 o 
  -9   7   2     2249.53     2593.21    347.81 o 
  -7   7   2      151.17       88.02    100.11 o 
  -5   7   2      203.19     -133.26    268.35 o 
  -3   7   2       83.19      -17.82     64.45 o 
  -1   7   2      284.58      544.74    140.75 o 
   1   7   2     5452.99     5272.97    752.61 o 
   3   7   2      740.12      897.72    186.43 o 
   5   7   2      803.48      955.14    204.65 o 
   7   7   2     1453.46     1320.70    240.86 o 
   9   7   2      475.50      508.05    144.92 o 
  11   7   2      157.64      -53.97    179.98 o 
  13   7   2     1744.31     1964.01    550.75 o 
  15   7   2       32.97     -110.54    192.73 o 
 -14   8   2    11386.23    11065.63   1372.34 o 
 -12   8   2     8777.03     9285.21   1092.31 o 
 -10   8   2    19267.51    19060.90    885.08 o 
  -8   8   2    11351.44    10959.33    939.60 o 
  -6   8   2    30898.38    28986.31   1932.03 o 
  -4   8   2    13120.13    11638.19    956.50 o 
  -2   8   2    27487.55    19515.23   1565.30 o 
   0   8   2    15590.17    12674.15   1255.76 o 
   2   8   2    45282.59    45187.70   1870.86 o 
   4   8   2    21225.23    20150.19    929.49 o 
   6   8   2    21346.66    20872.97    971.24 o 
   8   8   2     7695.36     7810.63    591.15 o 
  10   8   2    14776.37    16395.87    994.77 o 
  12   8   2     7724.06     8806.16    713.31 o 
  14   8   2     9939.55     9937.06   1266.37 o 
 -13   9   2      195.99      156.18    150.29 o 
 -11   9   2     1096.19     1652.38    761.39 o 
  -9   9   2      523.11      434.44    145.94 o 
  -7   9   2        8.03       11.94    152.88 o 
  -5   9   2      205.86       72.67    132.30 o 
  -3   9   2        5.68       16.88    204.41 o 
  -1   9   2       53.25     -145.66    252.43 o 
   1   9   2     1618.28     1193.99    524.31 o 
   3   9   2     3890.65     3443.29    384.62 o 
   5   9   2      143.72      197.39    136.38 o 
   7   9   2        7.81        8.70     88.16 o 
   9   9   2      416.42      411.12    207.28 o 
  11   9   2      402.25      256.60    169.65 o 
  13   9   2      150.50      257.47    133.70 o 
 -12  10   2     3997.85     4167.50    587.26 o 
 -10  10   2    19237.99    18749.54   1590.27 o 
  -8  10   2     4991.07     5213.70    478.07 o 
  -6  10   2    15692.37    15757.46    866.24 o 
  -4  10   2    10250.17    11014.65   1173.46 o 
  -2  10   2    18149.47    15994.14   1808.12 o 
   0  10   2     6899.31     7069.19    945.40 o 
   2  10   2    35851.07    32757.40   3398.97 o 
   4  10   2     7195.30     8085.72    951.45 o 
   6  10   2    15366.53    17075.06   1732.82 o 
   8  10   2     4101.14     4500.12    536.11 o 
  10  10   2    13432.40    14391.58   1300.66 o 
  12  10   2     3065.01     3025.83    553.74 o 
 -11  11   2       84.33      512.95    262.46 o 
  -9  11   2       89.73       51.91     93.64 o 
  -7  11   2      884.39      639.74    176.87 o 
  -5  11   2      563.50      491.53    197.68 o 
  -3  11   2      275.92       -7.66    150.03 o 
  -1  11   2      729.26      881.18    335.48 o 
   1  11   2      302.80      278.94    870.54 o 
   3  11   2      654.62     1002.30    315.11 o 
   5  11   2      212.59      119.89    152.60 o 
   7  11   2       37.08      310.18    189.17 o 
   9  11   2      317.54      141.85    169.49 o 
  -8  12   2     2861.29     2939.63    373.61 o 
  -6  12   2    11093.15    11643.74    929.46 o 
  -4  12   2     4653.79     5192.02    657.36 o 
  -2  12   2    12193.17    13378.27   1068.71 o 
   0  12   2     2875.36     2753.54    474.33 o 
   2  12   2    16429.47    17747.90   1252.37 o 
   4  12   2     5701.05     5368.93    657.21 o 
   6  12   2    10339.01    11058.04    908.66 o 
   8  12   2     2178.98     2992.00   1238.25 o 
  -5  13   2       92.01       11.50    127.82 o 
  -3  13   2       39.73       74.51    142.57 o 
  -1  13   2      123.51       88.94    256.75 o 
   1  13   2      190.49      145.64    139.81 o 
   3  13   2       82.85     -186.49    186.49 o 
   5  13   2       14.02       83.70    106.29 o 
 -17   1   3    23317.26    24902.91   1296.68 o 
 -15   1   3     5938.45     6800.28    643.97 o 
 -13   1   3    27208.67    28235.30   1235.44 o 
 -11   1   3    17545.32    17412.16    353.96 o 
  -9   1   3    51115.21    53272.75    704.89 o 
  -7   1   3     7407.18     7414.21    217.63 o 
  -5   1   3   197572.91   208276.73   2025.99 o 
  -3   1   3    98493.77   105684.52    877.12 o 
  -1   1   3    69238.26    71084.66    981.64 o 
   1   1   3    14465.03    14717.71    353.71 o 
   3   1   3   141364.48   148105.06   1463.45 o 
   5   1   3    16175.07    15807.88    496.15 o 
   7   1   3    65258.43    65370.22    881.63 o 
   9   1   3    11221.19    11445.80    340.44 o 
  11   1   3    43450.94    42771.94   1127.95 o 
  13   1   3    12698.52    13258.77    843.27 o 
  15   1   3    16393.23    16248.77   1119.06 o 
  17   1   3     3823.91     4215.15    590.55 o 
 -18   2   3       55.09      -23.22    139.84 o 
 -16   2   3        5.90       50.11    103.16 o 
 -14   2   3      153.25      193.14    159.59 o 
 -12   2   3      376.01      284.18    113.08 o 
 -10   2   3      374.42      395.64     64.47 o 
  -8   2   3       88.47       12.16     52.24 o 
  -6   2   3      226.27      159.07     56.55 o 
  -4   2   3     2585.32     2746.01    158.10 o 
  -2   2   3        3.94       51.95     37.31 o 
   0   2   3     2654.92     3169.12    205.08 o 
   2   2   3     6423.69     6775.24    280.45 o 
   4   2   3      906.14     1069.21    127.82 o 
   6   2   3      840.08      919.72    115.61 o 
   8   2   3       10.17       37.45     49.29 o 
  10   2   3      695.45      636.80    126.88 o 
  12   2   3     1199.20      590.25    320.18 o 
  14   2   3        2.81      234.70    247.35 o 
  16   2   3        5.68     -145.00    406.69 o 
 -17   3   3    14727.22    16391.14   1047.98 o 
 -15   3   3     6877.95     6758.95    711.11 o 
 -13   3   3    21311.31    21265.76   1749.97 o 
 -11   3   3    22580.42    21997.73    982.31 o 
  -9   3   3    67878.51    68107.55   1157.45 o 
  -7   3   3    18537.02    18306.63    553.43 o 
  -5   3   3    61899.55    60232.14   2001.16 o 
  -3   3   3    30733.45    32004.57    628.97 o 
  -1   3   3    72338.23    72465.43   1575.61 o 
   1   3   3    52853.02    53338.05   1087.74 o 
   3   3   3    82777.41    79960.11   1380.76 o 
   5   3   3    31725.45    32383.88    909.12 o 
   7   3   3    38436.75    37697.63   1010.77 o 
   9   3   3    15568.24    15241.72    661.81 o 
  11   3   3    37525.38    33415.16   2561.23 o 
  13   3   3     8511.52     9064.95   1172.14 o 
  15   3   3    10008.02     9378.13   1250.93 o 
  17   3   3     5665.91     6044.32   1033.42 o 
 -18   4   3       15.53       54.69    129.31 o 
 -16   4   3      441.49      589.76    325.54 o 
 -14   4   3      367.81      491.69    206.30 o 
 -12   4   3       14.84       80.44     62.10 o 
 -10   4   3        8.78       17.97     61.88 o 
  -8   4   3      444.30      318.27    125.49 o 
  -6   4   3      758.33     1367.71    207.77 o 
  -4   4   3       51.21       79.37     73.74 o 
  -2   4   3        3.14      -75.91     80.80 o 
   0   4   3     1534.12     1682.37    273.44 o 
   2   4   3     2797.22     3387.47    688.24 o 
   4   4   3      386.23      449.80    110.07 o 
   6   4   3       45.02       87.41     78.23 o 
   8   4   3        2.88      -19.64     97.12 o 
  10   4   3        5.26     -111.87    130.77 o 
  12   4   3      486.38      201.97    150.88 o 
  14   4   3      248.45       79.60    165.90 o 
  16   4   3        4.49      -53.24    208.69 o 
 -17   5   3    13042.54    14760.74   1220.65 o 
 -15   5   3     5492.67     5306.77    632.69 o 
 -13   5   3    30387.77    29793.96   1306.65 o 
 -11   5   3    12241.40    12704.51    861.41 o 
  -9   5   3    49158.60    47965.93   2011.15 o 
  -7   5   3     4680.99     3622.60    378.56 o 
  -5   5   3   100873.88    96698.24   1930.33 o 
  -3   5   3    15363.52    14514.20    733.59 o 
  -1   5   3    58053.91    56257.44   2373.98 o 
   1   5   3     7568.73     7687.66    376.67 o 
   3   5   3   101522.41    96340.23   2262.48 o 
   5   5   3    26257.47    26606.33   1168.12 o 
   7   5   3    53490.47    51302.57   1358.87 o 
   9   5   3     4029.36     4304.94    394.34 o 
  11   5   3    26272.19    21811.86   2873.10 o 
  13   5   3     5244.58     6297.18   1032.23 o 
  15   5   3    16331.07    15958.34   1669.78 o 
 -16   6   3      777.30      891.83    373.44 o 
 -14   6   3      726.51      305.50    232.94 o 
 -12   6   3       99.35      -86.32    387.88 o 
 -10   6   3        1.53      -96.70     96.70 o 
  -8   6   3       38.29        3.61    144.76 o 
  -6   6   3      101.59       11.96     83.49 o 
  -4   6   3        8.17       33.53     88.18 o 
  -2   6   3      106.39      116.64    233.92 o 
   0   6   3      840.25      916.79    464.56 o 
   2   6   3     4149.01     5162.15    367.96 o 
   4   6   3     4134.16     4476.10    383.94 o 
   6   6   3       96.51       22.13    253.71 o 
   8   6   3       12.96      -41.65    107.39 o 
  10   6   3      895.97      429.58    524.28 o 
  12   6   3       66.57        8.13    112.84 o 
  14   6   3       80.60      -30.11    284.33 o 
 -15   7   3     2666.31     3331.88    757.52 o 
 -13   7   3    15828.67    15975.83   1046.63 o 
 -11   7   3     9350.42     8732.66    795.29 o 
  -9   7   3    27187.21    24558.50   1574.31 o 
  -7   7   3    12457.09    11144.14    833.82 o 
  -5   7   3    43545.43    36763.29   1875.97 o 
  -3   7   3    22187.05    19074.86    572.32 o 
  -1   7   3    41011.15    35205.60   1812.93 o 
   1   7   3    12003.16    10836.27    986.06 o 
   3   7   3    57478.66    57011.63   1879.72 o 
   5   7   3     5817.51     6219.36    489.43 o 
   7   7   3    34310.41    35212.50   1310.22 o 
   9   7   3     8808.02     7883.28    878.68 o 
  11   7   3    19280.31    18972.31   2097.90 o 
  13   7   3     6222.68     6893.42   1090.77 o 
 -14   8   3      134.35      206.11    212.75 o 
 -12   8   3      170.63      156.16    125.84 o 
 -10   8   3       63.09       66.64     78.99 o 
  -8   8   3      271.12      185.21    177.62 o 
  -6   8   3      464.61       87.39    147.15 o 
  -4   8   3      286.95      106.93    171.05 o 
  -2   8   3      168.56       56.21    200.90 o 
   0   8   3      790.44      597.48    297.35 o 
   2   8   3      895.25      978.37    219.33 o 
   4   8   3      124.38      -14.21     78.20 o 
   6   8   3     2496.38     2124.65    307.19 o 
   8   8   3       31.33       -2.58     55.10 o 
  10   8   3      899.53      919.20    288.07 o 
  12   8   3      341.62      331.69    169.23 o 
  14   8   3      291.13       52.54    139.94 o 
 -13   9   3     7341.97     7525.01    762.85 o 
 -11   9   3     4797.77     4691.86    622.62 o 
  -9   9   3    17721.27    17824.31   1016.89 o 
  -7   9   3    10995.26    10201.46    909.37 o 
  -5   9   3    25434.88    24455.46   1830.58 o 
  -3   9   3    12710.80     7577.85   1405.87 o 
  -1   9   3    30704.50    23314.50   1700.02 o 
   1   9   3    12287.59     8644.72   1381.80 o 
   3   9   3    14796.33    11751.19   1244.83 o 
   5   9   3    12486.53    12653.92    793.32 o 
   7   9   3    11401.10    11540.44    727.35 o 
   9   9   3     9160.91     9247.20   1401.84 o 
  11   9   3    13734.58    15466.90   1153.92 o 
 -12  10   3       84.66      181.23    143.03 o 
 -10  10   3      141.36      196.17    178.88 o 
  -8  10   3      107.44      -51.93     93.03 o 
  -6  10   3       24.71       39.65    116.86 o 
  -4  10   3      115.02     -155.37    502.79 o 
  -2  10   3       23.63     -207.90    207.90 o 
   0  10   3      839.32      570.37    342.22 o 
   2  10   3     1618.37     1030.85    454.79 o 
   4  10   3      322.87     -184.73    184.73 o 
   6  10   3      212.17      124.32    131.86 o 
   8  10   3      152.10      -34.09    276.25 o 
  10  10   3       73.25     -194.07    388.59 o 
 -11  11   3     2350.41     2778.61    761.34 o 
  -9  11   3     9557.96    10630.83    823.37 o 
  -7  11   3     6826.11     6587.25    854.57 o 
  -5  11   3    15023.21    13069.17   2777.69 o 
  -3  11   3     6857.10     6248.63    897.36 o 
  -1  11   3    17724.85    16796.08   1500.12 o 
   1  11   3     3030.84     3119.52    644.34 o 
   3  11   3    15807.25    13747.72   2431.04 o 
   5  11   3     6966.73     7652.11   1289.21 o 
   7  11   3    11957.52    12926.38   1118.09 o 
   9  11   3     2401.03     4006.46    707.94 o 
  -8  12   3      376.39      760.58    234.64 o 
  -6  12   3      393.55       84.26    179.41 o 
  -4  12   3      751.45      584.43    291.10 o 
  -2  12   3       89.74     -144.64    379.55 o 
   0  12   3      147.61      104.31    298.53 o 
   2  12   3      989.17      859.09    322.42 o 
   4  12   3      576.88      589.46    563.13 o 
   6  12   3      145.39     -231.61    231.61 o 
  -5  13   3     5413.19     6079.03    703.29 o 
  -3  13   3     2800.86     2510.31    450.32 o 
  -1  13   3     7996.76     8841.97    867.81 o 
   1  13   3     5082.77     5622.22    696.18 o 
   3  13   3     8502.99     9821.92    900.70 o 
 -18   0   4     5887.41     4926.64    810.15 o 
 -16   0   4    21050.79    22142.78   1622.87 o 
 -14   0   4     5761.18     5338.69    741.05 o 
 -12   0   4    29883.33    29008.24    919.75 o 
 -10   0   4     5715.30     6140.48    537.38 o 
  -8   0   4   216329.80   213175.48   5302.58 o 
  -6   0   4    15584.28    16577.71    647.30 o 
  -4   0   4    98447.18    99325.77   1650.06 o 
  -2   0   4     9013.40     9203.17    510.59 o 
   0   0   4    58665.33    59512.77   1971.07 o 
   2   0   4     9297.52     7956.49    767.73 o 
   4   0   4   150537.39   152996.39   2354.50 o 
   6   0   4    24829.93    26397.21    994.45 o 
   8   0   4    59041.17    59007.99   1693.54 o 
  10   0   4     7765.12     8257.13    490.64 o 
  12   0   4    37943.14    37311.14   1472.16 o 
  14   0   4     1551.19     1018.18    381.11 o 
  16   0   4    15349.76    14486.63   1527.44 o 
 -17   1   4      165.55      197.26    128.07 o 
 -15   1   4      257.84      316.74    142.75 o 
 -13   1   4       91.31       58.08    155.41 o 
 -11   1   4        7.52       52.45     49.35 o 
  -9   1   4      261.85      299.81     74.64 o 
  -7   1   4     6967.79     7623.71    233.04 o 
  -5   1   4      211.18      280.51     49.73 o 
  -3   1   4     3598.09     3995.37    163.91 o 
  -1   1   4      509.58      553.51     72.03 o 
   1   1   4      744.82      840.18    118.37 o 
   3   1   4     1598.81     2163.70    314.38 o 
   5   1   4      154.71      227.28     92.69 o 
   7   1   4       16.61       15.44     52.87 o 
   9   1   4       88.96       20.31     60.63 o 
  11   1   4        1.14       -7.99     66.44 o 
  13   1   4      450.23      360.15    153.15 o 
  15   1   4      264.20      266.82    201.55 o 
 -18   2   4     5304.51     5798.05    689.96 o 
 -16   2   4    19364.99    19522.94    948.53 o 
 -14   2   4     7056.69     7887.37    674.63 o 
 -12   2   4    28220.12    27938.43    937.85 o 
 -10   2   4    22031.86    22712.28    500.92 o 
  -8   2   4    72174.73    73828.28    962.27 o 
  -6   2   4    31079.92    31391.84    655.98 o 
  -4   2   4    70146.00    70022.98    839.78 o 
  -2   2   4    44034.35    45906.74    704.18 o 
   0   2   4    67496.79    67667.09    950.81 o 
   2   2   4     4573.52     4070.76    316.06 o 
   4   2   4   110873.11   116482.05   1708.38 o 
   6   2   4    34257.89    34564.39   1556.95 o 
   8   2   4    54114.13    54670.21   1619.44 o 
  10   2   4     9257.22     8881.61    491.85 o 
  12   2   4    13668.48    12950.78    877.40 o 
  14   2   4     9036.89     7351.51   1080.73 o 
  16   2   4    13335.62    14638.68   1103.41 o 
 -17   3   4       40.88      113.49    104.08 o 
 -15   3   4      366.62      145.17    109.00 o 
 -13   3   4        2.58       17.86     65.33 o 
 -11   3   4      103.76       23.94     41.03 o 
  -9   3   4      143.62      354.52    161.32 o 
  -7   3   4        0.82       38.79     58.40 o 
  -5   3   4        3.41       -2.79     45.12 o 
  -3   3   4       77.85      106.34     46.30 o 
  -1   3   4      208.79      238.91     59.95 o 
   1   3   4      110.66       48.14     78.27 o 
   3   3   4     1843.05     2179.17    243.81 o 
   5   3   4     1300.46     1369.97    195.45 o 
   7   3   4       12.76      -40.98     58.81 o 
   9   3   4      204.63      196.22    100.57 o 
  11   3   4      152.48      -63.26    133.86 o 
  13   3   4       30.10      212.67    158.03 o 
  15   3   4        6.45     -163.42    205.50 o 
 -16   4   4    16894.16    18113.60   1190.62 o 
 -14   4   4     6465.14     7521.89    736.94 o 
 -12   4   4    26015.82    25597.52   1190.02 o 
 -10   4   4    15721.47    14778.45    813.26 o 
  -8   4   4    54446.33    53162.26   1297.11 o 
  -6   4   4    15729.68    15202.09    694.75 o 
  -4   4   4    60900.79    58622.32    935.79 o 
  -2   4   4    28055.51    27233.36   1929.10 o 
   0   4   4    72015.18    70786.89   1782.52 o 
   2   4   4    26815.64    26302.86   1089.47 o 
   4   4   4    72369.95    72455.71   1503.25 o 
   6   4   4    20347.09    21477.96    837.04 o 
   8   4   4    31797.67    31100.34   1017.55 o 
  10   4   4     5725.68     5703.01    632.85 o 
  12   4   4    16580.09    16289.21   1572.92 o 
  14   4   4     8592.80     6896.11   1072.04 o 
  16   4   4    13252.12    12546.80   1479.06 o 
 -17   5   4      142.73       28.89    155.66 o 
 -15   5   4      217.19      158.59    178.02 o 
 -13   5   4       63.65      -72.23    108.32 o 
 -11   5   4       31.87      -42.18     86.73 o 
  -9   5   4      176.65      171.14     96.80 o 
  -7   5   4     2170.41     2440.39    357.46 o 
  -5   5   4      103.34      172.85     74.17 o 
  -3   5   4       10.98      -95.76    113.88 o 
  -1   5   4      608.20      493.63    174.46 o 
   1   5   4     1599.51     1862.31    318.64 o 
   3   5   4      282.75      316.80    138.42 o 
   5   5   4      102.25      -26.70     82.64 o 
   7   5   4       15.46       20.67     69.05 o 
   9   5   4      484.10       68.47    139.96 o 
  11   5   4      416.35      638.53    250.24 o 
  13   5   4      150.13      -15.29    195.24 o 
  15   5   4      140.59      159.44    216.42 o 
 -16   6   4    14641.19    15599.46   1685.91 o 
 -14   6   4     5187.59     5779.67    998.93 o 
 -12   6   4    18527.08    18015.16   1092.88 o 
 -10   6   4     7732.20     6989.44    566.93 o 
  -8   6   4    55799.16    55495.67   1588.21 o 
  -6   6   4    12523.31    12323.13    743.30 o 
  -4   6   4    49558.67    48002.11   1455.20 o 
  -2   6   4    13077.20    12992.84    927.66 o 
   0   6   4    47353.96    46892.03   1755.71 o 
   2   6   4    13440.78    14507.80    594.29 o 
   4   6   4    71144.09    67782.73   2058.26 o 
   6   6   4    11721.39    11754.19    843.94 o 
   8   6   4    22250.17    22092.48    970.04 o 
  10   6   4     4695.78     4717.41    650.76 o 
  12   6   4    19553.41    16764.68   2939.32 o 
  14   6   4     3411.41     3192.32    745.50 o 
 -15   7   4      333.14      314.27    248.14 o 
 -13   7   4      131.61      169.64    115.25 o 
 -11   7   4      158.62      108.15    183.37 o 
  -9   7   4      114.96       32.98    109.65 o 
  -7   7   4      309.50      399.47    148.69 o 
  -5   7   4      161.59      277.01    146.72 o 
  -3   7   4     2504.71     1946.81    406.11 o 
  -1   7   4     1832.26     2361.58    426.07 o 
   1   7   4      156.55      126.88    146.29 o 
   3   7   4      715.60      613.20    130.51 o 
   5   7   4       96.90      100.17     71.00 o 
   7   7   4        2.68      -21.44     76.36 o 
   9   7   4     1042.62     1102.19    271.51 o 
  11   7   4      918.53      885.10    295.56 o 
  13   7   4       48.54      213.03    225.50 o 
 -14   8   4     3590.42     3437.54    781.41 o 
 -12   8   4    12615.18    12502.01    982.24 o 
 -10   8   4    10601.81     9965.66    900.35 o 
  -8   8   4    26118.12    24517.60   1206.23 o 
  -6   8   4    12426.80    11283.95    839.74 o 
  -4   8   4    33514.01    28453.62   1685.05 o 
  -2   8   4    14976.40    13796.15   1253.06 o 
   0   8   4    17559.00    15879.24   1223.58 o 
   2   8   4     6941.40     6530.51    772.80 o 
   4   8   4    28528.88    28985.08   1016.27 o 
   6   8   4    21382.94    20773.89    929.54 o 
   8   8   4    19831.06    19805.44   1025.73 o 
  10   8   4     4981.33     5039.11   1205.22 o 
  12   8   4     8006.40     8576.75   1467.63 o 
 -13   9   4      345.15      412.50    173.36 o 
 -11   9   4        8.49     -186.30    186.30 o 
  -9   9   4        2.82     -138.74    138.74 o 
  -7   9   4      224.87      109.72    126.96 o 
  -5   9   4      102.08     -507.30    572.69 o 
  -3   9   4      621.93      680.56    258.77 o 
  -1   9   4     1508.09     1240.73    376.94 o 
   1   9   4      842.55      313.15    512.40 o 
   3   9   4      110.87      -63.80    156.24 o 
   5   9   4       50.23       37.28     99.66 o 
   7   9   4      329.05        7.01    694.42 o 
   9   9   4      603.40      388.47    380.86 o 
  11   9   4      201.48     -414.30    414.30 o 
 -12  10   4     8843.12     8137.18   1155.44 o 
 -10  10   4     7224.83     7303.77    852.09 o 
  -8  10   4    15116.42    15426.45   1004.20 o 
  -6  10   4     9052.55     6762.38    915.12 o 
  -4  10   4    21973.94    14637.08   2462.22 o 
  -2  10   4     3125.14     1570.36    475.81 o 
   0  10   4    17286.53    14105.41   1315.92 o 
   2  10   4     5982.16     5645.83    800.28 o 
   4  10   4    20918.98    17876.34   3124.85 o 
   6  10   4     6351.11     6538.63    799.30 o 
   8  10   4    13986.12    14414.77   1140.43 o 
  10  10   4     3032.31     3915.11   1046.40 o 
  -9  11   4      562.93      801.89    242.51 o 
  -7  11   4      441.72      174.94    441.14 o 
  -5  11   4      448.37      144.73    249.01 o 
  -3  11   4      468.87      -52.04    302.49 o 
  -1  11   4       30.28      414.34    263.33 o 
   1  11   4      410.02      191.94    158.54 o 
   3  11   4      651.95      286.30    210.95 o 
   5  11   4       28.09     -166.88    304.47 o 
   7  11   4        1.10     -258.43    440.92 o 
   9  11   4      366.48      499.94    406.89 o 
  -8  12   4     8371.44     7578.58    926.39 o 
  -6  12   4     3450.02     3899.55    676.90 o 
  -4  12   4    13311.94    12898.83   1763.25 o 
  -2  12   4     3022.75     2905.10    628.02 o 
   0  12   4    10083.11     9117.49   1094.99 o 
   2  12   4     4213.01     2564.00    570.17 o 
   4  12   4    12245.09    12000.06   1183.03 o 
   6  12   4     3603.23     2911.60    553.96 o 
  -3  13   4      200.30       95.35    213.88 o 
  -1  13   4       14.97      275.31    218.44 o 
   1  13   4       16.22     -254.48    563.76 o 
 -17   1   5     8309.36     9109.24    961.45 o 
 -15   1   5    23388.02    23403.11    880.85 o 
 -13   1   5     7998.05     8100.74    482.94 o 
 -11   1   5    45520.75    45033.59    881.18 o 
  -9   1   5    11773.85    11662.30    383.70 o 
  -7   1   5    57917.17    57603.54    755.36 o 
  -5   1   5    26734.28    27424.33    503.28 o 
  -3   1   5    83276.14    83765.48   1412.66 o 
  -1   1   5    20532.24    20788.42    512.37 o 
   1   1   5   105220.12   105279.95   1546.06 o 
   3   1   5    11694.06    11220.95    551.36 o 
   5   1   5    75273.87    73090.55   1296.67 o 
   7   1   5    20017.97    19864.67    605.56 o 
   9   1   5    28790.27    28213.72    727.60 o 
  11   1   5     7465.61     7587.15    512.56 o 
  13   1   5    19858.74    20115.65    949.16 o 
  15   1   5     3380.64     3578.51    553.24 o 
 -18   2   5      111.48     -167.28    229.45 o 
 -16   2   5        4.60      164.34    127.81 o 
 -14   2   5      303.63      245.14    111.88 o 
 -12   2   5      571.95      583.76    122.67 o 
 -10   2   5     1035.91     1093.86    151.26 o 
  -8   2   5      402.45      362.03     63.61 o 
  -6   2   5     4618.23     5061.73    266.96 o 
  -4   2   5       74.69       72.81     43.02 o 
  -2   2   5     1329.75     1376.35    146.60 o 
   0   2   5       19.51       76.51     49.68 o 
   2   2   5     1718.10     1668.09    256.32 o 
   4   2   5      129.95      104.35     79.46 o 
   6   2   5      440.26      630.38    203.63 o 
   8   2   5     1566.59     1497.00    275.71 o 
  10   2   5      288.59      236.03     83.54 o 
  12   2   5      247.23      234.93    289.49 o 
  14   2   5      345.96      425.88    173.10 o 
  16   2   5      150.47      139.54    200.74 o 
 -17   3   5     7062.05     8035.19   1244.72 o 
 -15   3   5    21210.21    19947.28   1182.57 o 
 -13   3   5     8929.90     8575.11    558.77 o 
 -11   3   5    33876.63    33698.59   1291.15 o 
  -9   3   5    17023.47    16188.68    625.56 o 
  -7   3   5    44904.33    44735.59   1029.72 o 
  -5   3   5    23135.07    22852.59    670.92 o 
  -3   3   5    72162.34    71286.80   2297.43 o 
  -1   3   5    46362.98    48076.37    814.62 o 
   1   3   5    46531.41    43280.37   1085.81 o 
   3   3   5    16566.74    16742.92    704.18 o 
   5   3   5    55370.55    57036.44   1338.00 o 
   7   3   5    16738.12    16549.87    949.34 o 
   9   3   5    24112.78    23856.74   1220.52 o 
  11   3   5    10935.56    10721.65    838.48 o 
  13   3   5    18162.13    19177.36   1132.41 o 
  15   3   5     4263.03     4078.63    843.03 o 
 -16   4   5      113.52      -51.81    175.82 o 
 -14   4   5        5.95      -17.87    133.23 o 
 -12   4   5       62.43      205.14    111.87 o 
 -10   4   5      841.88      791.31    167.37 o 
  -8   4   5      100.75       82.57     63.93 o 
  -6   4   5       62.25       61.64     45.22 o 
  -4   4   5     1441.50     1416.46    220.59 o 
  -2   4   5     4926.85     5224.38    376.46 o 
   0   4   5      288.10      114.96    131.56 o 
   2   4   5      330.92      331.05    139.33 o 
   4   4   5     2375.50     2464.48    285.32 o 
   6   4   5       70.98       13.33     71.69 o 
   8   4   5       26.76       58.14     70.95 o 
  10   4   5      697.51      889.95    393.41 o 
  12   4   5      246.79     -270.71    270.71 o 
  14   4   5        1.36     -103.74    131.10 o 
 -17   5   5     4932.35     4868.68    974.21 o 
 -15   5   5    21650.23    21297.73   1967.75 o 
 -13   5   5     5076.89     4695.85    546.95 o 
 -11   5   5    32641.93    33272.21   1138.06 o 
  -9   5   5     6557.48     6281.97    488.59 o 
  -7   5   5    53481.25    53906.78   1132.44 o 
  -5   5   5    11572.51    10969.01    412.38 o 
  -3   5   5    68067.71    66242.56   1906.21 o 
  -1   5   5    18417.97    19066.53   1025.03 o 
   1   5   5    60570.38    58258.26   1805.78 o 
   3   5   5     5618.36     5360.07    549.29 o 
   5   5   5    46817.33    46280.64   1323.56 o 
   7   5   5     9505.33    10045.81    631.94 o 
   9   5   5    28872.38    27191.15   1036.76 o 
  11   5   5     5015.28     5313.66    671.99 o 
  13   5   5    19036.39    18379.99   1763.88 o 
 -16   6   5       34.89      194.43    290.03 o 
 -14   6   5      193.54     -361.76    361.76 o 
 -12   6   5       46.77      -81.20    243.88 o 
 -10   6   5       13.72      -72.84    119.96 o 
  -8   6   5        7.81     -101.71    127.02 o 
  -6   6   5      293.06      316.57     81.57 o 
  -4   6   5     2136.43     2627.05    414.62 o 
  -2   6   5      426.14      413.38    335.82 o 
   0   6   5     1658.32     1651.21    332.62 o 
   2   6   5      865.10     1007.68    257.70 o 
   4   6   5       99.72        4.28     90.07 o 
   6   6   5      925.59      790.94    220.68 o 
   8   6   5      524.49      348.19    126.69 o 
  10   6   5       21.89      124.88    259.56 o 
  12   6   5       72.56       36.79    320.43 o 
  14   6   5       21.76     -288.14    288.14 o 
 -15   7   5    12789.58    13699.04   1587.13 o 
 -13   7   5     5714.43     5264.78    626.69 o 
 -11   7   5    16864.20    16036.35   1090.51 o 
  -9   7   5     9904.64     9500.25    704.86 o 
  -7   7   5    28760.83    27120.93   1357.98 o 
  -5   7   5    11736.05    12974.64   1005.84 o 
  -3   7   5    37760.89    37256.74   1696.62 o 
  -1   7   5    10074.39    10697.82    904.34 o 
   1   7   5    49816.68    46308.13   1856.74 o 
   3   7   5     5306.59     5175.46    385.53 o 
   5   7   5    28127.89    27686.46   1413.72 o 
   7   7   5    10998.40     9766.00    831.20 o 
   9   7   5    15948.67    15928.02   1053.10 o 
  11   7   5     4890.56     4797.54    708.72 o 
  13   7   5     9539.96     8921.64   1264.22 o 
 -14   8   5      415.61      206.10    315.68 o 
 -12   8   5        0.73       12.07     88.25 o 
 -10   8   5       56.79       40.99    120.39 o 
  -8   8   5      200.14      137.69    124.11 o 
  -6   8   5      574.57      967.99    240.52 o 
  -4   8   5     1181.97     1099.61    325.69 o 
  -2   8   5       40.20      -48.68    357.26 o 
   0   8   5      598.99      439.06    201.31 o 
   2   8   5      661.91      330.14    383.53 o 
   4   8   5       66.82      419.82    247.17 o 
   6   8   5      830.89     1142.59    314.16 o 
   8   8   5      557.20      659.46    404.05 o 
  10   8   5      250.43     -540.94    540.94 o 
  12   8   5      169.75      110.03    234.56 o 
 -13   9   5     4266.57     4151.86    693.79 o 
 -11   9   5    10486.78    11339.20   1203.87 o 
  -9   9   5     7121.36     6499.95    642.23 o 
  -7   9   5    19060.60    18412.54   1098.34 o 
  -5   9   5     6980.08     6820.09   1198.60 o 
  -3   9   5    19967.85    17253.91   1370.26 o 
  -1   9   5    15735.31    13967.66   1214.56 o 
   1   9   5    12583.35    12084.09   1094.00 o 
   3   9   5    10994.89    10576.55   1003.57 o 
   5   9   5    16569.96    16847.69   1250.96 o 
   7   9   5     7652.09     7870.73    837.91 o 
   9   9   5    11171.16     8313.70   1612.61 o 
  11   9   5     2193.34     1322.50    634.03 o 
 -12  10   5       38.56     -173.90    173.90 o 
 -10  10   5        3.28      124.47    128.48 o 
  -8  10   5       64.88      -13.34    132.51 o 
  -6  10   5      143.04      148.81    173.43 o 
  -4  10   5      510.14       -8.42    633.13 o 
  -2  10   5     2007.94     1507.27    428.40 o 
   0  10   5       14.21     -124.11    303.64 o 
   2  10   5       33.11      496.68    238.25 o 
   4  10   5     1507.20      835.69    310.83 o 
   6  10   5      104.37      233.65    167.35 o 
   8  10   5        1.91      -28.98    157.85 o 
  -9  11   5     4639.31     5237.84    598.12 o 
  -7  11   5    12387.21     9359.04   1090.82 o 
  -5  11   5     3261.53     1723.00    471.73 o 
  -3  11   5    15272.75    10456.49   2432.94 o 
  -1  11   5     6066.37     4400.21    751.70 o 
   1  11   5    12667.19    10829.31   1529.84 o 
   3  11   5     3454.04     2746.00    568.06 o 
   5  11   5    10847.28    11193.43   1109.40 o 
   7  11   5     3735.98     3674.61    611.19 o 
  -6  12   5      726.40      185.67    613.28 o 
  -4  12   5       20.39     -192.95    192.95 o 
  -2  12   5      374.84      127.80    191.31 o 
   0  12   5      465.34       61.75    514.98 o 
   2  12   5      270.49     -189.62    189.62 o 
   4  12   5      265.56      109.24    357.28 o 
 -18   0   6    11724.40    10678.58   1545.39 o 
 -16   0   6     5971.78     6560.87   1159.98 o 
 -14   0   6    34395.24    35195.84   2543.05 o 
 -12   0   6      466.61      335.01    114.81 o 
 -10   0   6    54665.16    53759.20   1433.70 o 
  -8   0   6    29553.30    29018.26    991.55 o 
  -6   0   6    83351.38    83866.73   1782.38 o 
  -4   0   6    10677.49    10476.72    649.00 o 
  -2   0   6    82476.91    78944.85   2221.85 o 
   0   0   6    16348.93    14855.65   1179.13 o 
   2   0   6    66184.43    63674.05   2527.34 o 
   4   0   6     4617.21     4064.82    447.81 o 
   6   0   6    57635.39    55755.66   2133.26 o 
   8   0   6    14238.29    13098.51    681.85 o 
  10   0   6    46565.05    45937.45   1291.15 o 
  12   0   6     1102.75     1043.51    272.97 o 
  14   0   6    14370.26    14220.52   1501.85 o 
 -17   1   6       12.44      -70.48    173.98 o 
 -15   1   6       16.02      101.99    129.89 o 
 -13   1   6      707.15      541.14    151.97 o 
 -11   1   6      561.41      369.31     68.34 o 
  -9   1   6        0.22       31.09     53.74 o 
  -7   1   6       53.01       17.30     21.84 o 
  -5   1   6     1092.26     1004.80    132.03 o 
  -3   1   6     1967.75     1683.70    234.60 o 
  -1   1   6        1.56       29.52     55.33 o 
   1   1   6        5.71        7.74     52.75 o 
   3   1   6      267.13      114.20     58.44 o 
   5   1   6      584.79      648.58    132.35 o 
   7   1   6       64.39       38.64     56.85 o 
   9   1   6     1917.03     1715.02    190.22 o 
  11   1   6       23.59      -81.51     81.51 o 
  13   1   6        8.77     -110.82    110.82 o 
  15   1   6       98.08      338.69    197.37 o 
 -16   2   6     7998.60     7382.32    871.56 o 
 -14   2   6    27785.89    28020.39   1606.66 o 
 -12   2   6     8373.51     8601.61    398.91 o 
 -10   2   6    21559.03    21612.18    495.54 o 
  -8   2   6    21352.22    21314.71    594.50 o 
  -6   2   6    67182.33    68383.42    991.60 o 
  -4   2   6    24797.23    24009.03   1673.69 o 
  -2   2   6    84779.93    84971.26   1478.27 o 
   0   2   6    10852.07    10394.50    507.21 o 
   2   2   6    45631.46    44465.70   1134.91 o 
   4   2   6     9801.49     9548.48    665.80 o 
   6   2   6    47821.91    48889.37   1586.92 o 
   8   2   6    27488.34    27417.95    846.14 o 
  10   2   6    17337.76    16388.62    657.78 o 
  12   2   6     3838.43     4132.85    535.57 o 
  14   2   6    12763.82    13068.66    954.54 o 
 -17   3   6        0.38      -23.17     96.95 o 
 -15   3   6       14.15      198.58    157.49 o 
 -13   3   6       29.75      -47.91    133.60 o 
 -11   3   6       12.52       29.17     87.21 o 
  -9   3   6        3.74       17.29     57.39 o 
  -7   3   6        0.37      100.92     74.05 o 
  -5   3   6     1587.29     1684.87    159.84 o 
  -3   3   6       20.01       45.08     42.72 o 
  -1   3   6     3342.28     3650.22    244.66 o 
   1   3   6       79.13      141.96     90.30 o 
   3   3   6        7.85      -38.28     78.55 o 
   5   3   6      231.20      219.65     96.68 o 
   7   3   6      939.19     1101.23    259.94 o 
   9   3   6      140.82      -30.36     99.89 o 
  11   3   6       18.74       52.52    134.08 o 
  13   3   6       75.73       34.59    365.77 o 
  15   3   6       38.72        2.82    188.59 o 
 -16   4   6     7509.99     7959.87    894.76 o 
 -14   4   6    24844.38    24970.70   1509.70 o 
 -12   4   6     7079.74     6455.09    539.88 o 
 -10   4   6    21021.14    20796.24    756.21 o 
  -8   4   6    12827.51    12129.95    552.48 o 
  -6   4   6    51855.75    48976.49   1028.78 o 
  -4   4   6    18303.19    17688.09    960.75 o 
  -2   4   6    53284.07    50835.50   1056.22 o 
   0   4   6    21936.53    21422.54   2030.54 o 
   2   4   6    42787.04    41404.39   1681.64 o 
   4   4   6     8229.65     8727.91    558.15 o 
   6   4   6    35635.31    35531.19   1153.68 o 
   8   4   6    16776.95    17235.85   1059.85 o 
  10   4   6    17758.82    16688.32   1088.47 o 
  12   4   6     3753.23     2838.73    679.95 o 
  14   4   6    11071.49    12404.22    958.06 o 
 -15   5   6        5.26     -281.55    281.55 o 
 -13   5   6      676.10      763.55    578.30 o 
 -11   5   6      118.63      -39.73    115.86 o 
  -9   5   6        4.88      -49.83    108.65 o 
  -7   5   6      614.58      607.37    122.74 o 
  -5   5   6      596.31      669.56    169.62 o 
  -3   5   6      296.16      226.81     93.76 o 
  -1   5   6      252.66      159.24    134.98 o 
   1   5   6      121.10      100.41     97.60 o 
   3   5   6       63.21       22.13    103.69 o 
   5   5   6      689.32      578.49    153.57 o 
   7   5   6      382.14      264.90    105.91 o 
   9   5   6      261.73      179.18    106.28 o 
  11   5   6       80.55       65.92    133.02 o 
  13   5   6       11.61      150.78    215.04 o 
 -16   6   6     5712.40     5345.15   1030.80 o 
 -14   6   6    18033.38    15506.75   1666.70 o 
 -12   6   6     2830.07     2674.55    445.61 o 
 -10   6   6    22814.37    22821.79   1014.12 o 
  -8   6   6    12034.74    11607.91    727.00 o 
  -6   6   6    37239.29    35656.38   1868.85 o 
  -4   6   6     9623.54     9866.73   1059.26 o 
  -2   6   6    46676.00    48347.27   2278.25 o 
   0   6   6    11759.35    11826.57    881.69 o 
   2   6   6    36296.32    36747.82   1544.32 o 
   4   6   6     5964.84     5969.14    623.05 o 
   6   6   6    27938.69    29752.74   1403.91 o 
   8   6   6     9082.63     9479.17    659.17 o 
  10   6   6    21282.56    20429.74   1343.17 o 
  12   6   6     2316.22     2252.32    636.52 o 
 -15   7   6        1.41     -177.11    223.93 o 
 -13   7   6      300.00      258.89    183.05 o 
 -11   7   6       61.94      123.14    341.49 o 
  -9   7   6       39.38       78.39     94.37 o 
  -7   7   6     1109.68      987.34    292.96 o 
  -5   7   6      968.66     1125.43    309.63 o 
  -3   7   6      838.24      538.45    268.66 o 
  -1   7   6      187.18       81.14    125.91 o 
   1   7   6      973.63      665.19    233.62 o 
   3   7   6     1079.64     1093.41    282.72 o 
   5   7   6     2946.99     2721.23    464.50 o 
   7   7   6       10.50      -74.40    338.30 o 
   9   7   6       53.25     -259.01    277.46 o 
  11   7   6      214.17      122.21    297.59 o 
 -14   8   6    10728.93    10469.89    901.78 o 
 -12   8   6     4932.04     5479.51    671.45 o 
 -10   8   6    12220.01    12322.31    846.68 o 
  -8   8   6     7547.69     7606.17    668.91 o 
  -6   8   6    25573.21    24823.29   2005.08 o 
  -4   8   6    15913.79    17093.64   1237.26 o 
  -2   8   6    22531.54    21569.24   1680.65 o 
   0   8   6     6983.36     6258.07    738.45 o 
   2   8   6    12626.16    12654.99   1035.46 o 
   4   8   6     8982.36     8995.67    863.08 o 
   6   8   6    21360.36    21524.16   1329.78 o 
   8   8   6     8550.03     7752.44    794.31 o 
  10   8   6    10014.80     9344.60   1631.99 o 
 -11   9   6        3.92     -111.40    123.87 o 
  -9   9   6        2.22      135.02    114.35 o 
  -7   9   6      682.93      193.02    345.77 o 
  -5   9   6     2081.35     2520.56    587.22 o 
  -3   9   6      233.02      194.47    174.30 o 
  -1   9   6        4.34      135.63    222.59 o 
   1   9   6       73.57      307.44    213.14 o 
   3   9   6      577.80      907.16    342.52 o 
   5   9   6      836.10     1062.90    323.82 o 
   7   9   6      314.74      155.79    337.94 o 
   9   9   6        5.35     -387.73    387.73 o 
 -10  10   6     8812.85     7963.46    875.12 o 
  -8  10   6     4370.96     3370.42    629.79 o 
  -6  10   6    20009.56    16230.74   1405.01 o 
  -4  10   6     5117.08     4583.00   1339.32 o 
  -2  10   6    14088.46    12274.91   1199.34 o 
   0  10   6     4904.97     4370.46    707.44 o 
   2  10   6    14071.42    14099.62   1235.45 o 
   4  10   6     2986.42     3000.79    559.87 o 
   6  10   6    12167.21    11778.14   1083.30 o 
   8  10   6     4677.09     2491.34    872.97 o 
  -9  11   6      188.92      -86.29    201.31 o 
  -7  11   6      134.41      159.70    438.57 o 
  -5  11   6      471.51     -109.24    155.39 o 
  -3  11   6      177.26      -70.64    388.36 o 
  -1  11   6      128.77       26.98    450.63 o 
   1  11   6      109.66       37.96    203.91 o 
   3  11   6       12.70      474.42    204.71 o 
   5  11   6      456.42      109.91    670.04 o 
  -4  12   6     3735.92     1795.96   1008.92 o 
  -2  12   6     9633.98     8002.09   1066.16 o 
   0  12   6     3250.96     3265.88    935.81 o 
   2  12   6     7280.42     6521.73   1083.54 o 
 -17   1   7    10389.54    12327.19   1156.06 o 
 -15   1   7     4064.78     4683.69    683.12 o 
 -13   1   7    36568.86    35474.83   1750.23 o 
 -11   1   7    17308.79    17115.24    815.34 o 
  -9   1   7    29978.86    29189.54   1044.82 o 
  -7   1   7    11657.25    11326.99    510.79 o 
  -5   1   7    58021.02    57227.42   1351.08 o 
  -3   1   7     6351.99     5772.68    427.30 o 
  -1   1   7    63526.50    61623.18   1042.01 o 
   1   1   7    19435.37    18918.20    653.85 o 
   3   1   7    49080.11    48883.01   1116.14 o 
   5   1   7    14819.48    14142.69    554.91 o 
   7   1   7    32642.98    31620.84    844.23 o 
   9   1   7     7591.98     7352.10    410.49 o 
  11   1   7    17648.70    17706.79   1017.73 o 
  13   1   7     2264.15     2486.83    361.04 o 
 -16   2   7       33.37     -199.29    199.29 o 
 -14   2   7        6.67       18.52    186.66 o 
 -12   2   7        6.41      -11.82     73.80 o 
 -10   2   7      328.69      243.02    102.89 o 
  -8   2   7      895.35      872.73     89.04 o 
  -6   2   7       73.19       28.85     42.51 o 
  -4   2   7      244.33      220.21    107.23 o 
  -2   2   7      123.29      147.77    195.59 o 
   0   2   7       21.96       15.55     69.02 o 
   2   2   7      444.43      395.78    134.48 o 
   4   2   7     1238.80      937.74    225.15 o 
   6   2   7      143.91       59.35     90.39 o 
   8   2   7        1.03      -76.41     76.41 o 
  10   2   7       75.12      147.57    101.85 o 
  12   2   7       28.30      -13.84     98.28 o 
  14   2   7      105.41      121.25    141.73 o 
 -17   3   7    11373.37    11351.77   1930.31 o 
 -15   3   7     7292.07     7736.14    864.20 o 
 -13   3   7    22653.36    22711.80   1196.64 o 
 -11   3   7     8541.01     8794.72    497.74 o 
  -9   3   7    23420.23    23628.55    668.14 o 
  -7   3   7    18715.93    18160.75    678.82 o 
  -5   3   7    48564.52    44693.34   1168.70 o 
  -3   3   7    17341.54    17336.51    497.57 o 
  -1   3   7    37733.44    36753.42   1019.76 o 
   1   3   7    21186.85    20762.88    812.53 o 
   3   3   7    45707.75    46942.89   1285.98 o 
   5   3   7     9449.17    10072.39   1335.35 o 
   7   3   7    15791.81    15974.31    973.19 o 
   9   3   7     9308.26     9047.48    631.02 o 
  11   3   7    22033.43    22790.61   1023.91 o 
  13   3   7     4672.00     4742.59    590.29 o 
 -16   4   7        1.73      142.98    193.49 o 
 -14   4   7      208.35       43.23    376.16 o 
 -12   4   7      464.96      314.97    133.07 o 
 -10   4   7        5.37      -41.41     62.97 o 
  -8   4   7       77.75      114.13     66.02 o 
  -6   4   7     1198.44     1380.82    235.51 o 
  -4   4   7      535.51      569.59    123.55 o 
  -2   4   7      127.12       86.21     47.98 o 
   0   4   7       35.82      -20.30    128.31 o 
   2   4   7      433.28      372.99    336.57 o 
   4   4   7      506.25      353.96    142.99 o 
   6   4   7      177.98      222.82    105.72 o 
   8   4   7       84.75      -34.38    232.48 o 
  10   4   7       35.73     -154.34    158.91 o 
  12   4   7        4.93     -144.00    144.00 o 
 -15   5   7     3106.34     3317.36    828.85 o 
 -13   5   7    25131.12    24451.61   1318.82 o 
 -11   5   7     6151.61     5726.41    491.04 o 
  -9   5   7    22605.10    21385.39    955.65 o 
  -7   5   7     6179.78     6883.65    601.59 o 
  -5   5   7    44911.18    47117.29   1694.23 o 
  -3   5   7    14174.05    14054.02    929.21 o 
  -1   5   7    55305.82    54282.02   3268.40 o 
   1   5   7     8988.58     8128.30    713.13 o 
   3   5   7    26541.14    25793.85   1280.14 o 
   5   5   7     3525.01     3650.96    392.13 o 
   7   5   7    27430.06    27449.52   1090.01 o 
   9   5   7     6207.77     6371.16    708.16 o 
  11   5   7    17074.87    18768.82   1255.04 o 
  13   5   7     2078.58     2857.54    542.15 o 
 -14   6   7        3.57        9.84    539.52 o 
 -12   6   7       88.38     -100.75    167.00 o 
 -10   6   7        5.43       19.96     87.81 o 
  -8   6   7      329.24      410.66    131.74 o 
  -6   6   7      940.97      880.76    655.01 o 
  -4   6   7      764.05     1356.46    303.70 o 
  -2   6   7      129.98      341.01    171.43 o 
   0   6   7      131.46       40.72    125.59 o 
   2   6   7      153.25       41.26    284.42 o 
   4   6   7      532.20      250.57    193.14 o 
   6   6   7      274.60      185.28    142.01 o 
   8   6   7       25.27      136.89     87.30 o 
  10   6   7       14.38       62.04    115.87 o 
  12   6   7       88.96      169.36    297.89 o 
 -13   7   7    14482.97    15463.51   1110.61 o 
 -11   7   7     7028.81     6423.08    725.51 o 
  -9   7   7    16728.77    17198.80    946.47 o 
  -7   7   7     7829.63     7534.64   1111.32 o 
  -5   7   7    29683.95    32052.32   1559.84 o 
  -3   7   7     3254.26     3845.25    534.20 o 
  -1   7   7    31761.54    32640.48   1569.82 o 
   1   7   7    11854.26    10974.16    910.46 o 
   3   7   7    22334.58    21787.50   1787.95 o 
   5   7   7     6447.75     8109.75    781.23 o 
   7   7   7    13842.03    15529.21   1089.46 o 
   9   7   7     5433.44     5343.28   1068.67 o 
  11   7   7     8466.22     9606.58   1152.04 o 
 -12   8   7      271.28      237.11    157.01 o 
 -10   8   7      105.23      -59.35    127.20 o 
  -8   8   7      396.33      988.02    241.60 o 
  -6   8   7      160.84      248.82    212.58 o 
  -4   8   7      269.88      256.22    157.27 o 
  -2   8   7      758.45      473.06    220.46 o 
   0   8   7        1.67      310.84    140.97 o 
   2   8   7      331.42      596.33    249.03 o 
   4   8   7      793.42      842.37    270.82 o 
   6   8   7      674.90      609.99    253.37 o 
   8   8   7       50.60      178.56    310.83 o 
  10   8   7        0.68      406.57    355.32 o 
 -11   9   7     4426.86     4752.31   1060.04 o 
  -9   9   7    12447.40    12422.69    975.41 o 
  -7   9   7     7198.16     8365.37    921.71 o 
  -5   9   7    10031.92     9790.26    997.57 o 
  -3   9   7     7402.91     7157.67   1079.86 o 
  -1   9   7     9728.67     9921.62    994.38 o 
   1   9   7    10198.39    10605.64   1008.25 o 
   3   9   7    18016.81    18110.34   1309.74 o 
   5   9   7     4617.01     5151.43    696.07 o 
   7   9   7    10062.00    11759.82   1042.22 o 
   9   9   7     3442.53     3780.31   1092.47 o 
 -10  10   7       22.50       18.58    124.51 o 
  -8  10   7      194.24      206.93    179.92 o 
  -6  10   7      715.35      260.31    288.13 o 
  -4  10   7      497.74      262.97    208.43 o 
  -2  10   7       84.47      134.72    286.81 o 
   0  10   7      176.66      118.65    317.80 o 
   2  10   7      200.76      217.09    185.46 o 
   4  10   7      383.06      536.97    247.46 o 
   6  10   7       84.88      271.16    209.99 o 
  -7  11   7     2092.48     1952.93    813.42 o 
  -5  11   7     8539.34     9017.85   1092.69 o 
  -3  11   7     4523.78     4249.95    735.72 o 
  -1  11   7    11813.74    11930.76   1223.75 o 
   1  11   7     3578.84     4004.34    930.66 o 
   3  11   7     7839.01     8253.50    983.51 o 
 -16   0   8    21645.43    19597.84   2026.65 o 
 -14   0   8     5163.37     5224.79    991.11 o 
 -12   0   8    29182.80    27085.21   1753.68 o 
 -10   0   8     8126.07     8474.98    848.66 o 
  -8   0   8    26280.46    25823.39   1809.23 o 
  -6   0   8     6192.27     5483.90    692.47 o 
  -4   0   8    62581.55    64239.74   2506.08 o 
  -2   0   8    14444.92    14814.93    547.35 o 
   0   0   8    55182.07    54442.39   1401.30 o 
   2   0   8    12433.87    11306.41    610.41 o 
   4   0   8    40853.89    38245.80   1190.13 o 
   6   0   8      983.06     1054.41    202.63 o 
   8   0   8    30805.99    30252.25   1116.03 o 
  10   0   8     3718.19     3447.92    383.17 o 
  12   0   8    14030.77    14456.26   1036.57 o 
 -15   1   8      811.16      608.27    250.34 o 
 -13   1   8       10.20      -50.20    127.90 o 
 -11   1   8      278.21      -59.22     81.04 o 
  -9   1   8       36.36      -32.94    103.06 o 
  -7   1   8      217.80      168.78    108.54 o 
  -5   1   8      360.52      289.12    197.39 o 
  -3   1   8        0.60       57.89     61.97 o 
  -1   1   8       12.16       20.35     45.30 o 
   1   1   8      208.36      155.08     84.94 o 
   3   1   8       16.62       46.34    112.73 o 
   5   1   8     1370.77     1333.07    181.90 o 
   7   1   8      725.82      749.06    136.68 o 
   9   1   8      116.55      122.16     77.97 o 
  11   1   8        0.04      -98.67     98.67 o 
  13   1   8        1.01        8.36    206.18 o 
 -16   2   8    11930.20    10861.60   1067.16 o 
 -14   2   8     9480.48     9042.77    908.31 o 
 -12   2   8    22165.17    22885.07    969.62 o 
 -10   2   8     8637.25     8316.53    683.08 o 
  -8   2   8    26821.38    27463.15    755.38 o 
  -6   2   8     8051.29     8179.90    531.43 o 
  -4   2   8    54972.25    55735.84   1433.32 o 
  -2   2   8    14296.44    14187.60    742.52 o 
   0   2   8    46658.83    46544.65   1161.33 o 
   2   2   8    16567.81    16187.06    741.95 o 
   4   2   8    17032.73    17181.26    804.59 o 
   6   2   8     7642.24     7352.10    550.41 o 
   8   2   8    23042.16    22227.29    913.92 o 
  10   2   8     7857.42     8430.29    508.31 o 
  12   2   8    12293.43    12500.42    972.55 o 
 -15   3   8        3.98      135.56    347.23 o 
 -13   3   8       62.73     -119.34    119.34 o 
 -11   3   8      130.35      -31.31     79.73 o 
  -9   3   8       36.24       57.99     92.25 o 
  -7   3   8       61.02      127.17     82.89 o 
  -5   3   8     1260.54     1073.26    262.52 o 
  -3   3   8      262.94      367.64    167.38 o 
  -1   3   8      550.80      456.79    168.23 o 
   1   3   8       15.16       -5.18     88.20 o 
   3   3   8      124.03      105.38     98.73 o 
   5   3   8      148.28      118.62     97.68 o 
   7   3   8        1.59       78.71     85.67 o 
   9   3   8       14.09      -55.08     92.62 o 
  11   3   8        2.86      106.96    116.53 o 
 -14   4   8     6571.54     6153.79   1081.46 o 
 -12   4   8    19808.21    19612.71   1189.77 o 
 -10   4   8     6906.46     6850.71    538.67 o 
  -8   4   8    23305.65    23373.22    794.33 o 
  -6   4   8    13562.56    13659.08    904.22 o 
  -4   4   8    39284.95    40246.55   2947.91 o 
  -2   4   8    11750.06    11729.75   1690.82 o 
   0   4   8    32282.81    31747.41   1419.90 o 
   2   4   8     9949.54     8388.10   1166.91 o 
   4   4   8    18186.08    18055.12    855.03 o 
   6   4   8     7082.16     7609.21    703.56 o 
   8   4   8    22687.23    24355.79   1298.42 o 
  10   4   8     7693.83     7786.49    624.98 o 
  12   4   8    11154.61    11928.63    967.98 o 
 -15   5   8      227.27      158.71    218.11 o 
 -13   5   8        0.38       26.68     94.23 o 
 -11   5   8      145.73        6.89    126.63 o 
  -9   5   8      416.33      484.79    161.68 o 
  -7   5   8       88.32      247.46    177.98 o 
  -5   5   8       13.79      -32.28    126.93 o 
  -3   5   8       66.82      -60.84    144.79 o 
  -1   5   8      156.75      299.53    152.94 o 
   1   5   8      410.43      616.19    188.71 o 
   3   5   8       84.52        3.85     82.64 o 
   5   5   8      394.59      418.03    145.41 o 
   7   5   8      502.01      399.62    164.43 o 
   9   5   8       10.45     -134.75    152.93 o 
  11   5   8       37.29     -184.83    184.83 o 
 -14   6   8     4186.24     4074.91    649.78 o 
 -12   6   8    16781.67    17256.92   1175.15 o 
 -10   6   8     6116.71     6057.02    544.52 o 
  -8   6   8    16952.97    15411.01   1514.78 o 
  -6   6   8     5967.16     5381.01    604.45 o 
  -4   6   8    36754.91    37873.57   1627.01 o 
  -2   6   8     9217.92     9523.22    818.42 o 
   0   6   8    23189.65    23058.56   1277.66 o 
   2   6   8     6197.21     5623.07    631.13 o 
   4   6   8    20840.04    20065.56   1205.67 o 
   6   6   8     3171.47     2477.79    421.70 o 
   8   6   8    16655.36    15789.61    880.06 o 
  10   6   8     5239.73     5377.79   1277.94 o 
 -13   7   8       83.29     -118.18    435.89 o 
 -11   7   8      952.50      919.33    291.29 o 
  -9   7   8      261.60      233.06    268.67 o 
  -7   7   8       11.19      183.42    418.72 o 
  -5   7   8      338.57      770.39    268.18 o 
  -3   7   8       26.93       63.76    113.53 o 
  -1   7   8        6.59      -90.50    127.50 o 
   1   7   8     2113.77     2351.94    435.94 o 
   3   7   8      349.90       72.63     97.71 o 
   5   7   8        9.65       83.16    101.12 o 
   7   7   8      253.80      190.89    129.23 o 
   9   7   8      118.22      620.84    369.68 o 
 -12   8   8    11745.16    13294.77   1083.25 o 
 -10   8   8     5126.00     5299.70    561.79 o 
  -8   8   8     8794.77    10271.31    945.19 o 
  -6   8   8     5418.58     6732.37    770.08 o 
  -4   8   8    17072.77    17600.13   1246.71 o 
  -2   8   8    10433.85    10085.44    942.10 o 
   0   8   8    16868.53    16983.41   1442.72 o 
   2   8   8     7325.22     7423.11    851.70 o 
   4   8   8    11178.90    11643.13   1003.26 o 
   6   8   8     2571.19     2931.39    504.99 o 
   8   8   8     7868.20     7951.73   1365.85 o 
  -9   9   8      591.10      507.86    234.66 o 
  -7   9   8      193.85      175.46    502.71 o 
  -5   9   8        7.85      196.54    186.96 o 
  -3   9   8      169.01      635.69    277.73 o 
  -1   9   8      803.75     1653.51    410.52 o 
   1   9   8      464.27      217.23    171.73 o 
   3   9   8       27.80      -62.04    115.82 o 
   5   9   8      132.43      -11.88    143.76 o 
   7   9   8       23.71      -18.27     92.16 o 
  -8  10   8     7594.82     8606.74    999.74 o 
  -6  10   8     3648.56     3354.69    776.46 o 
  -4  10   8    11773.55    12141.25   1670.69 o 
  -2  10   8     4235.07     4854.19    731.85 o 
   0  10   8    12951.74    14137.62   2500.45 o 
   2  10   8     3838.80     3602.36    625.89 o 
   4  10   8     8148.84     9620.02   1005.68 o 
  -5  11   8      123.55      118.80    370.14 o 
  -3  11   8       97.79      -35.64    293.03 o 
  -1  11   8      104.95       40.20    114.69 o 
   1  11   8      166.78      173.81    153.77 o 
 -15   1   9     9291.30     9298.96    956.64 o 
 -13   1   9     8441.18     8067.01    827.05 o 
 -11   1   9    28935.92    28723.93   1117.04 o 
  -9   1   9     7300.16     6724.55    533.16 o 
  -7   1   9    30187.94    30587.81   1253.18 o 
  -5   1   9     7411.13     7171.80    634.67 o 
  -3   1   9    39360.64    39942.80   1542.55 o 
  -1   1   9    10223.29    10782.80    474.30 o 
   1   1   9    24652.41    23994.68    796.26 o 
   3   1   9    12509.53    12008.65    595.29 o 
   5   1   9    30556.90    29883.44    869.75 o 
   7   1   9     3062.42     3024.26    253.29 o 
   9   1   9    13620.81    13285.70    587.59 o 
  11   1   9     5396.25     5526.23    534.49 o 
 -14   2   9      125.74       92.02    167.76 o 
 -12   2   9       12.28     -129.29    129.29 o 
 -10   2   9      419.79      500.76    144.22 o 
  -8   2   9      121.94      -76.49     76.49 o 
  -6   2   9      587.62      640.07    183.26 o 
  -4   2   9      199.07       90.74    103.88 o 
  -2   2   9      349.21      288.43    115.08 o 
   0   2   9      901.67      966.38    179.23 o 
   2   2   9       36.98      -75.73     80.36 o 
   4   2   9      419.08      365.09    124.81 o 
   6   2   9      848.87      779.99    159.01 o 
   8   2   9       67.22      239.10    151.60 o 
  10   2   9      108.18      150.52     96.28 o 
 -15   3   9     8212.29     7804.86   1240.14 o 
 -13   3   9     4705.28     4083.75    880.59 o 
 -11   3   9    21806.51    22035.96   1148.08 o 
  -9   3   9    12284.84    12827.33    533.72 o 
  -7   3   9    21840.41    21640.55    905.41 o 
  -5   3   9     9408.04     9476.62    615.87 o 
  -3   3   9    28654.83    29365.59   1386.52 o 
  -1   3   9     9090.70     8204.33    732.90 o 
   1   3   9    25129.22    28375.50   1902.28 o 
   3   3   9    14864.44    14827.41    909.62 o 
   5   3   9    20496.20    20455.45   1039.44 o 
   7   3   9     2918.65     2890.92    366.70 o 
   9   3   9    12533.68    13590.18    675.07 o 
  11   3   9     5689.31     5963.20    683.21 o 
 -14   4   9       12.59     -164.35    203.91 o 
 -12   4   9      290.36      235.98    142.19 o 
 -10   4   9      617.90      710.33    179.59 o 
  -8   4   9       36.63      -18.92    109.02 o 
  -6   4   9        1.41      147.80     86.03 o 
  -4   4   9      611.62      575.64    183.81 o 
  -2   4   9       75.14      -72.72    106.81 o 
   0   4   9      110.93       12.81    101.44 o 
   2   4   9      625.63      456.99    191.22 o 
   4   4   9       10.87     -141.02    141.02 o 
   6   4   9       17.63     -121.36    121.36 o 
   8   4   9       62.87      166.51    113.53 o 
  10   4   9       25.23      245.00    134.32 o 
 -13   5   9     4289.24     3758.99    563.52 o 
 -11   5   9    20432.79    20488.26   1485.45 o 
  -9   5   9     5382.98     6292.07    605.18 o 
  -7   5   9    19877.64    18040.22   1098.12 o 
  -5   5   9     6393.21     7365.81    712.14 o 
  -3   5   9    31424.45    30953.30   1561.15 o 
  -1   5   9     5970.40     5754.24    637.34 o 
   1   5   9    21279.27    19327.14   1167.61 o 
   3   5   9     6023.72     5854.33    753.67 o 
   5   5   9    24170.51    25098.60   1069.37 o 
   7   5   9     2712.17     2613.22    474.00 o 
   9   5   9    11099.54    12633.96    997.04 o 
 -12   6   9      302.55      213.06    137.58 o 
 -10   6   9      218.90      256.69    160.95 o 
  -8   6   9      234.48      107.51    130.94 o 
  -6   6   9       79.22      187.09    102.86 o 
  -4   6   9        2.63      -60.83    137.43 o 
  -2   6   9     1167.86      962.21    337.90 o 
   0   6   9      300.25      206.72    194.90 o 
   2   6   9       52.99      -46.95    112.04 o 
   4   6   9       26.69      -50.01    128.10 o 
   6   6   9       15.97     -151.04    151.04 o 
   8   6   9       10.55     -131.11    131.11 o 
 -11   7   9    13685.06    14199.69   1115.58 o 
  -9   7   9     4454.06     5145.63    630.31 o 
  -7   7   9    19014.36    21464.62   1294.76 o 
  -5   7   9     3460.12     3774.36    557.92 o 
  -3   7   9    16346.44    19010.74   1426.93 o 
  -1   7   9     6453.91     5931.95    694.05 o 
   1   7   9    15154.96    17049.39   1944.60 o 
   3   7   9     7130.88     6925.17    743.78 o 
   5   7   9    12148.40    11822.72   1067.28 o 
   7   7   9     3131.99     3313.71    523.89 o 
 -10   8   9      126.64      278.04    169.42 o 
  -8   8   9      327.58      437.27    214.86 o 
  -6   8   9      440.10       21.84    446.82 o 
  -4   8   9        6.19      -22.99    115.49 o 
  -2   8   9     1047.98     1347.79    446.49 o 
   0   8   9      465.93      611.54    260.85 o 
   2   8   9       65.54      -18.92    313.16 o 
   4   8   9       81.61       70.46     92.22 o 
   6   8   9      105.02       -3.95     46.02 o 
  -9   9   9     6778.74     8560.75    922.32 o 
  -7   9   9     6468.64     7264.89    848.36 o 
  -5   9   9     4940.34     5378.95    732.32 o 
  -3   9   9     8512.05     9325.31    966.34 o 
  -1   9   9     4266.55     5134.60    718.56 o 
   1   9   9    11849.24    13610.81   1144.54 o 
   3   9   9     4014.28     3931.60    714.75 o 
   5   9   9     7302.84     9587.98    957.45 o 
  -6  10   9       69.32      252.16    211.02 o 
  -4  10   9      614.74     1345.21    383.59 o 
  -2  10   9      104.80      108.43    139.51 o 
   0  10   9      133.01      193.65    214.85 o 
   2  10   9      248.69      336.09    463.98 o 
 -14   0  10    13685.01    12901.88   1534.75 o 
 -12   0  10     4733.83     4722.85    561.39 o 
 -10   0  10    23651.62    22713.36   1226.78 o 
  -8   0  10     5231.54     4628.33    772.08 o 
  -6   0  10    21511.39    21243.57   1666.05 o 
  -4   0  10     5231.68     5663.29    594.33 o 
  -2   0  10    30541.21    31600.77   1443.20 o 
   0   0  10     8310.92     7549.54    719.67 o 
   2   0  10    44899.73    46671.88   1375.17 o 
   4   0  10     3148.63     3222.23    500.96 o 
   6   0  10    16558.18    16930.63    857.81 o 
   8   0  10     1434.87     1507.97    266.80 o 
  10   0  10     6736.78     7188.11    743.42 o 
 -13   1  10       91.55       61.63    167.74 o 
 -11   1  10        0.69     -106.35    106.35 o 
  -9   1  10        0.67       51.41    136.49 o 
  -7   1  10       66.67      -64.68    143.29 o 
  -5   1  10       28.69       42.53    124.57 o 
  -3   1  10       54.22       24.19    106.71 o 
  -1   1  10        7.82       53.05     84.47 o 
   1   1  10      792.93      711.11    183.94 o 
   3   1  10      204.65      158.36     80.08 o 
   5   1  10       12.68       44.92     62.33 o 
   7   1  10        7.10      -74.15     74.15 o 
   9   1  10      215.01       16.61    103.66 o 
 -14   2  10    10853.71    10286.21   1445.39 o 
 -12   2  10     5667.49     6147.20    643.26 o 
 -10   2  10    26272.36    27366.00   1091.99 o 
  -8   2  10     5247.25     5205.87    531.01 o 
  -6   2  10    16680.31    16002.27    972.56 o 
  -4   2  10     5918.63     6546.94    645.55 o 
  -2   2  10    28627.24    28455.21   1367.46 o 
   0   2  10    17091.33    17175.76   1087.69 o 
   2   2  10    17339.53    15707.92   1045.29 o 
   4   2  10     4720.92     4535.01    437.89 o 
   6   2  10    15658.58    15156.95    708.78 o 
   8   2  10     3573.73     3592.68    348.49 o 
  10   2  10     8136.46     7383.83    516.66 o 
 -13   3  10       84.16     -280.80    280.80 o 
 -11   3  10        2.79      116.55    127.18 o 
  -9   3  10      174.72      393.29    237.68 o 
  -7   3  10       87.56      287.16    139.85 o 
  -5   3  10       15.02       92.40    124.97 o 
  -3   3  10      291.80      319.89    154.10 o 
  -1   3  10      240.12      189.60    121.09 o 
   1   3  10       37.69     -153.69    153.69 o 
   3   3  10       49.59      130.07    121.57 o 
   5   3  10       15.03       18.18     96.33 o 
   7   3  10       13.02      -76.46     83.40 o 
   9   3  10       90.28      135.61     79.49 o 
 -12   4  10     4614.32     4228.40    587.50 o 
 -10   4  10    18401.38    20317.82    989.53 o 
  -8   4  10     8858.53     9527.49    628.18 o 
  -6   4  10    17134.56    16944.48    857.43 o 
  -4   4  10     5441.54     5534.81    624.52 o 
  -2   4  10    21527.13    21940.28   1258.73 o 
   0   4  10     9045.57     9188.60   1666.81 o 
   2   4  10    15267.36    15015.11   1466.59 o 
   4   4  10     4722.33     4945.71    568.90 o 
   6   4  10    14572.71    15633.04    862.94 o 
   8   4  10     3149.77     3323.83    414.00 o 
 -13   5  10       54.46       79.78    148.01 o 
 -11   5  10      184.33       -1.06     89.22 o 
  -9   5  10      117.13      107.89    111.39 o 
  -7   5  10       25.63     -199.48    213.44 o 
  -5   5  10      104.59       46.40    122.87 o 
  -3   5  10      434.92      358.17    169.66 o 
  -1   5  10      276.42      509.10    190.80 o 
   1   5  10      112.00      -57.03    113.28 o 
   3   5  10       99.08       83.31    162.86 o 
   5   5  10       15.32      108.28    156.53 o 
   7   5  10       10.96     -185.73    193.69 o 
 -12   6  10     3281.80     3649.40    558.06 o 
 -10   6  10    15454.16    15792.21   1063.99 o 
  -8   6  10     4551.48     4925.80    603.18 o 
  -6   6  10    15021.61    14666.77   1052.25 o 
  -4   6  10     4857.51     4945.61    614.78 o 
  -2   6  10    16035.30    14822.49   1073.46 o 
   0   6  10     4502.17     4626.83    592.55 o 
   2   6  10    18240.74    16403.00   1134.24 o 
   4   6  10     4104.63     4192.77    948.04 o 
   6   6  10     9308.36    10382.81   1340.70 o 
  -9   7  10       12.28      110.88    180.06 o 
  -7   7  10       44.63     -120.67    241.20 o 
  -5   7  10      273.70      178.46    441.86 o 
  -3   7  10      623.77      742.90    279.56 o 
  -1   7  10      178.73      514.82    222.89 o 
   1   7  10       59.17      370.04    191.44 o 
   3   7  10       11.16     -192.64    309.76 o 
   5   7  10       17.79       46.94     97.36 o 
  -8   8  10     3167.90     3531.09    554.47 o 
  -6   8  10     5187.12     6029.21    734.51 o 
  -4   8  10     4099.05     4760.89    653.83 o 
  -2   8  10    14156.63    16557.54   1222.34 o 
   0   8  10     6433.04     6857.29   1336.51 o 
   2   8  10     9597.75     9955.83    942.75 o 
   4   8  10     3046.40     3692.22    798.05 o 
  -5   9  10      325.48      575.50    269.01 o 
  -3   9  10      653.98      719.93    266.76 o 
  -1   9  10      185.91      122.67    166.92 o 
   1   9  10        1.28       70.55    388.62 o 
 -13   1  11    10284.74    10873.28   1421.25 o 
 -11   1  11     2422.98     2565.13    340.39 o 
  -9   1  11    20205.22    21704.45   1693.98 o 
  -7   1  11     7697.13     7332.02    677.83 o 
  -5   1  11    17756.32    17818.63   1091.55 o 
  -3   1  11     8374.41     8456.27    770.11 o 
  -1   1  11    20994.04    19982.36   1199.51 o 
   1   1  11     3781.82     3836.44    376.37 o 
   3   1  11    16074.83    16153.02    777.64 o 
   5   1  11     3952.26     3489.12    415.34 o 
   7   1  11     9694.71     8942.53    554.16 o 
 -12   2  11        4.92      155.49    123.22 o 
 -10   2  11       41.64      -59.18    132.01 o 
  -8   2  11        6.64       67.62    105.50 o 
  -6   2  11      141.35       -5.30     88.52 o 
  -4   2  11      264.42      404.82    162.18 o 
  -2   2  11       68.73       90.76    113.60 o 
   0   2  11       89.80       -5.66    146.86 o 
   2   2  11       18.98       95.67    171.31 o 
   4   2  11      229.47      146.27    119.51 o 
   6   2  11        0.59       44.52    122.88 o 
   8   2  11        1.45      -20.73     72.43 o 
 -11   3  11     5034.54     5205.71    797.90 o 
  -9   3  11    16183.71    18966.52   1562.53 o 
  -7   3  11     7150.74     6802.87    958.02 o 
  -5   3  11    16282.70    16542.50   1045.62 o 
  -3   3  11     6189.52     7015.77    693.64 o 
  -1   3  11    12428.39    11916.77    927.85 o 
   1   3  11     4424.30     4326.50    557.86 o 
   3   3  11    17308.20    16811.02   1131.14 o 
   5   3  11     6702.86     7145.97    744.92 o 
   7   3  11     9529.92     9625.37    687.17 o 
 -12   4  11       12.85     -367.67    367.67 o 
 -10   4  11       18.98     -145.41    153.19 o 
  -8   4  11      263.10      169.64    184.63 o 
  -6   4  11      217.13      -90.38    122.01 o 
  -4   4  11       11.44       38.76    127.18 o 
  -2   4  11      109.86     -129.43    160.54 o 
   0   4  11      330.73      240.31    137.12 o 
   2   4  11       23.48      104.98    293.37 o 
   4   4  11        8.76      -35.18    141.09 o 
   6   4  11       25.05       44.18    391.37 o 
 -11   5  11     3352.26     3806.65    511.44 o 
  -9   5  11    16820.81    16300.80   1083.82 o 
  -7   5  11     5319.56     5624.76    510.36 o 
  -5   5  11    12281.87    12522.51   1359.49 o 
  -3   5  11     2555.34     2084.69    411.66 o 
  -1   5  11    15207.99    15225.89   1086.17 o 
   1   5  11     3217.34     3226.00    725.22 o 
   3   5  11    15029.55    14540.39   1508.15 o 
   5   5  11     3831.22     3595.31    530.51 o 
 -10   6  11      176.77       19.40     96.14 o 
  -8   6  11      103.37      171.56    103.47 o 
  -6   6  11        7.69      119.35    121.09 o 
  -4   6  11      372.58      503.31    210.81 o 
  -2   6  11       17.58       29.50    419.19 o 
   0   6  11       15.05     -153.77    153.77 o 
   2   6  11       22.89       59.66    152.47 o 
   4   6  11        8.07     -328.08    328.08 o 
  -7   7  11     4938.44     5749.59    691.00 o 
  -5   7  11     9319.42    10419.91    939.86 o 
  -3   7  11     3653.65     4067.86    589.68 o 
  -1   7  11     9527.78    10740.72    953.51 o 
   1   7  11     3531.84     3665.96    566.82 o 
   3   7  11     7354.96     6809.87    783.71 o 
  -4   8  11      444.15      251.33    176.37 o 
  -2   8  11      131.78       42.91    319.96 o 
   0   8  11       31.34      141.05    219.58 o 
 -10   0  12     3640.81     3809.34    730.79 o 
  -8   0  12    17893.44    18195.31   1617.27 o 
  -6   0  12     6166.55     7181.80   1042.94 o 
  -4   0  12    13772.87    13494.13   1425.01 o 
  -2   0  12      767.85      918.33    269.28 o 
   0   0  12    23164.43    24037.26   1364.64 o 
   2   0  12     3698.65     3322.99    506.48 o 
   4   0  12    10251.42    10997.79    931.67 o 
   6   0  12     4544.62     5389.17    650.26 o 
 -11   1  12        0.57      -69.31     98.33 o 
  -9   1  12       47.56      -26.18    174.57 o 
  -7   1  12       38.69       -6.45    119.82 o 
  -5   1  12        3.38       70.44    131.13 o 
  -3   1  12      578.63      583.23    209.38 o 
  -1   1  12      254.71      403.75    136.70 o 
   1   1  12      105.99     -125.80    125.80 o 
   3   1  12       53.32      -21.56    167.26 o 
   5   1  12        0.71     -105.76    105.76 o 
 -10   2  12     3491.61     3232.32    674.86 o 
  -8   2  12    14900.50    17240.34   1552.37 o 
  -6   2  12     6581.56     7799.54   1242.14 o 
  -4   2  12     8362.31     9118.42    814.51 o 
  -2   2  12     4414.59     5273.58    664.76 o 
   0   2  12    15535.79    17658.21   1161.32 o 
   2   2  12     4421.62     4744.92    494.76 o 
   4   2  12     9984.29    10499.13    740.68 o 
   6   2  12     3736.01     4145.09    463.82 o 
  -9   3  12      182.82      763.63    331.18 o 
  -7   3  12       15.63       39.28    125.56 o 
  -5   3  12       46.33     -111.28    111.88 o 
  -3   3  12       19.65      -84.18    107.53 o 
  -1   3  12        4.32      116.07    149.39 o 
   1   3  12      110.06      499.35    193.74 o 
   3   3  12        6.44       22.52    124.50 o 
   5   3  12        3.44      130.49    103.04 o 
  -8   4  12    13084.67    13790.57   1394.36 o 
  -6   4  12     4911.29     5364.87    895.81 o 
  -4   4  12     7969.13     8867.98   2381.23 o 
  -2   4  12     3288.46     3768.01    534.21 o 
   0   4  12    13953.20    13976.05   1040.24 o 
   2   4  12     4497.52     3602.05    648.17 o 
   4   4  12     9618.17     9339.55   1054.25 o 
  -7   5  12      204.59      135.07     97.82 o 
  -5   5  12       11.04     -106.05    106.05 o 
  -3   5  12      136.32      -97.05    410.58 o 
  -1   5  12      180.04        2.16    117.90 o 
   1   5  12        0.52     -217.37    217.37 o 
   3   5  12        0.60       63.31     91.82 o 
  -6   6  12     3738.77     3600.82    542.74 o 
  -4   6  12     8009.76     9026.79    867.99 o 
  -2   6  12     1563.14     1546.26    364.33 o 
   0   6  12    11090.79    12094.29   1006.65 o 
  -7   1  13     9667.89    10734.38    914.14 o 
  -5   1  13     5310.40     5601.41    533.93 o 
  -3   1  13    14611.77    15320.06    893.73 o 
  -1   1  13     2371.02     2468.14    366.51 o 
   1   1  13     8755.98     8759.39    684.53 o 
   3   1  13     2959.80     2989.07    400.62 o 
  -8   2  13      142.06       46.34    136.30 o 
  -6   2  13        4.03        2.97    125.40 o 
  -4   2  13      123.47       27.28    315.23 o 
  -2   2  13      125.98       69.19    150.54 o 
   0   2  13        8.23     -144.55    161.23 o 
   2   2  13        1.48      120.21    113.40 o 
  -7   3  13     9687.87    12125.80   1356.24 o 
  -5   3  13     6612.95     6752.29    707.19 o 
  -3   3  13     9234.07     9905.97    876.88 o 
  -1   3  13     1388.09     1340.24    333.07 o 
   1   3  13     8130.56     8171.65    814.79 o 
  -4   4  13        0.59      -26.28    102.28 o 
  -2   4  13       85.48       61.78    111.56 o 
                                                 
